# Supplementary material for: Genomic tailoring of autogenous poultry vaccines to reduce Campylobacter from farm to fork
Source: NPJ Vaccines. 2024 Jun 12;9:105. doi: 10.1038/s41541-024-00879-z (PMC11169640; doi:10.1038/s41541-024-00879-z)
Supplement: Supplementary file 4 — Supplementary Data 2 [file 41541_2024_879_MOESM4_ESM.xlsx]

## Sheet: TableS2
Supplementary Data 2. Context chicken Campylobacter and vaccination isolate metadata
	identifier	isolate	country	year	source	species	Genome size (bp)	contigs	ST	Clonal Complex	pubMLST	BioProject	Accession
	4	CAMP45	UK	2005	chicken	Campylobacter jejuni	1596969	108	45	CC45	57759	PRJNA177352	ANGO00000000.1
	22	CAMP2488	UK	2001	chicken	Campylobacter jejuni	1573736	169	257	CC257	60489	ERP000129	ERS007807
	39	chick2219	UK	2005	chicken	Campylobacter jejuni	1616482	84	2219	CC45	57776	ERP000129	ERR024426
	40	chicka21	UK	2006	chicken	Campylobacter jejuni	1726327	195	21	CC21	57790	ERP000129	ERR024431
	45	chick594	UK	2006	chicken	Campylobacter jejuni	1609163	72	583	CC45	57787	ERP000129	ERR024434
	54	chick267	UK	2005	chicken	Campylobacter jejuni	1591217	241	267	CC283	60630	ERP000129	ERR023268
	57	chick2213	UK	2005	chicken	Campylobacter jejuni	1620325	158	334	CC45	57775	ERP000129	ERR023270
	63	chickc21	UK	2006	chicken	Campylobacter jejuni	1679349	139	21	CC21	57795	ERP000129	ERR024447
	64	chick25	UK	2006	chicken	Campylobacter jejuni	1698035	113	814	CC661	57779	ERP000129	ERR024448
	65	chick104	UK	2006	chicken	Campylobacter jejuni	1761202	112	104	CC21	57768	ERP000129	ERR023274
	66	chick353	UK	2009	chicken	Campylobacter jejuni	1776210	129	353	CC353	57781	ERP000129	ERR023264
	67	chickb354	UK	2009	chicken	Campylobacter jejuni	1688706	143	354	CC354	57793	ERP000129	ERR024453
	68	chick573	UK	2009	chicken	Campylobacter jejuni	1838022	251	573	CC573	60635	ERP000129	ERR023265
	69	chick2568	UK	2009	chicken	Campylobacter jejuni	1821236	144	2568	CC661	60636	ERP000129	ERR024456
	70	chickc45	UK	2009	chicken	Campylobacter jejuni	1595762	343	45	CC45	57796	ERP000129	ERR023266
	71	chick19	UK	2009	chicken	Campylobacter jejuni	1689713	84	50	CC21	60637	ERP000129	ERR023276
	72	chick50	UK	2009	chicken	Campylobacter jejuni	1692341	63	50	CC21	57783	ERP000129	ERR023280
	73	chick53	UK	2009	chicken	Campylobacter jejuni	1651079	102	53	CC21	57785	ERP000129	ERR023281
	74	chick262	UK	2009	chicken	Campylobacter jejuni	1606379	65	262	CC21	60638	ERP000129	ERR023282
	75	chick266	UK	2009	chicken	Campylobacter jejuni	1693845	76	266	CC21	60639	ERP000129	ERR023283
	77	chick1086	UK	2009	chicken	Campylobacter jejuni	1692435	65	50	CC21	57769	ERP000129	ERR023285
	78	chick1360	UK	2009	chicken	Campylobacter jejuni	1693941	67	50	CC21	57770	ERP000129	ERR023286
	79	chick11	UK	2009	chicken	Campylobacter jejuni	1645238	120	11	CC45	60640	ERP000129	ERR023287
	80	chick137	UK	2009	chicken	Campylobacter jejuni	1734017	73	2030	CC257	57771	ERP000129	ERR023277
	81	chick1003	UK	2009	chicken	Campylobacter jejuni	1617200	106	1003	CC45	57767	ERP000129	ERR023278
	82	chick2048	UK	2009	chicken	Campylobacter jejuni	1631119	163	45	CC45	57773	ERP000129	ERR024450
	83	chick2197	UK	2009	chicken	Campylobacter jejuni	1667030	617	354	CC354	57774	ERP000129	ERR023279
	84	chick2223	UK	2009	chicken	Campylobacter jejuni	1605483	58	45	CC45	57777	ERP000129	ERR024452
	105	chick354	UK	2004	chicken	Campylobacter jejuni	1697013	75	257	CC257	57782	ERP000129	ERR027222
	106	chick51	UK	2005	chicken	Campylobacter jejuni	1714044	58	51	CC443	57784	ERP000129	ERR024454
	107	chick1079	UK	2004	chicken	Campylobacter jejuni	1838061	273	1079	CC573	60465	ERP000129	ERR024455
	108	chick574	UK	2004	chicken	Campylobacter jejuni	1743461	80	574	CC574	57786	ERP000129	ERR027223
	109	chick814	UK	2004	chicken	Campylobacter jejuni	1759789	152	814	CC661	60466	ERP000129	ERR027224
	110	chickb21	UK	2003	chicken	Campylobacter jejuni	1656261	72	21	CC21	57792	ERP000129	ERR027225
	111	chickb45	UK	2004	chicken	Campylobacter jejuni	1649834	80	45	CC45	57794	ERP000129	ERR027226
	112	chickd45	UK	2004	chicken	Campylobacter jejuni	1618948	55	45	CC45	57797	ERP000129	ERR024440
	113	chick883	UK	2004	chicken	Campylobacter jejuni	1665144	72	883	CC21	57789	ERP000129	ERR027227
	114	chick230	UK	2004	chicken	Campylobacter jejuni	1633592	79	230	CC45	60468	ERP000129	ERR027217
	173	Cj51494	USA		chicken	Campylobacter jejuni	1799590	195	4834	CC353		PRJNA274792	SRR036854
	174	CjLMG23216	Belgium		chicken	Campylobacter jejuni	1708741	162	4835	CC677	10778	PRJNA274792	SRR036855
	175	CjLMG23218	Belgium		chicken	Campylobacter jejuni	1677541	84	48	CC48	35286	PRJNA274792	SRR036856
	176	CjLMG23223	Belgium		chicken	Campylobacter jejuni	1701738	101	791	CC353	35287	PRJNA274792	SRR036857
	177	CjLMG23263	Bosnia		chicken	Campylobacter jejuni	1739638	127	3504	CC446	35288	PRJNA274792	SRR036858
	178	Cj60004	USA		chicken	Campylobacter jejuni	1674182	108	4836	CC206		PRJNA274792	SRR036859
	180	CjLMG23269	Belgium		chicken	Campylobacter jejuni	1735582	151	4837	CC353	10780	PRJNA274792	SRR036861
	181	Cj55037	USA		chicken	Campylobacter jejuni	1598300	89	45	CC45	35290	PRJNA274792	SRR036862
	183	Cj86605	USA		chicken	Campylobacter jejuni	1637051	114	4840	CC48	10783	PRJNA274792	SRR036864
	187	Cj53161	USA		chicken	Campylobacter jejuni	1730741	145	4838	CC353	10781	PRJNA274792	SRR036868
	201	Cj51037	USA		chicken	Campylobacter jejuni	1747053	189	939	CC353	35306	PRJNA274792	SRR036882
	203	Cj87330	USA		chicken	Campylobacter jejuni	1618859	94	50	CC21	35308	PRJNA274792	SRR036884
	204	Cj87459	USA		chicken	Campylobacter jejuni	1772922	179	452	CC353	35309	PRJNA274792	SRR036885
	213	Cj23210	Belgium		chicken	Campylobacter jejuni	1762534	117	380	CC464	35317	PRJNA274792	SRR036894
	252	Cj_283	UK		chicken	Campylobacter jejuni	1592046	113	267	CC283	118502	PRJNA1033694	JBBKTP000000000
	278	SS_060	UK	2008	chicken	Campylobacter jejuni	1771216	99	4468	CC661	57835	PRJEB2075	ERR152307
	280	SS_068	UK	2008	chicken	Campylobacter jejuni	1781971	99	449	CC353	57839	PRJEB2075	ERR152315
	281	SS_069	UK	2008	chicken	Campylobacter jejuni	1765861	70	574	CC574	57840	PRJEB2075	ERR152316
	283	SS_077	UK	2008	chicken	Campylobacter jejuni	1643818	30	48	CC48	57845	PRJEB2075	ERR152324
	285	SS_092	UK	2008	chicken	Campylobacter jejuni	1740859	62	353	CC353	57856	PRJEB2075	ERR152338
	286	SS_121	UK	2008	chicken	Campylobacter jejuni	1742151	27	2030	CC257	57873	PRJEB2075	ERR152367
	288	SS_133	UK	2008	chicken	Campylobacter jejuni	1682531	46	137	CC45	57880	PRJEB2075	ERR152090
	290	SS_153	UK	2008	chicken	Campylobacter jejuni	1659745	36	21	CC21	57891	PRJEB2075	ERR152155
	291	SS_159	UK	2008	chicken	Campylobacter jejuni	1462512	1483	9257	CC21	57895	PRJEB2075	ERR152113
	293	SS_161	UK	2008	chicken	Campylobacter jejuni	1199435	3507		CC433	57897	PRJEB2075	ERR152158
	295	SS_174	UK	2008	chicken	Campylobacter jejuni	1805299	93	3895	CC353	57905	PRJEB2075	ERR152143
	298	SS_199	UK	2008	chicken	Campylobacter jejuni	1625592	40	4454	CC433	57923	PRJEB2075	ERR152093
	299	SS_202	UK	2008	chicken	Campylobacter jejuni	1690291	41	257	CC257	57924	PRJEB2075	ERR152129
	300	SS_204	UK	2008	chicken	Campylobacter jejuni	1710609	49	354	CC354	57925	PRJEB2075	ERR152124
	301	SS_208	UK	2008	chicken	Campylobacter jejuni	1712243	101	464	CC464	57928	PRJEB2075	ERR152096
	302	SS_210	UK	2008	chicken	Campylobacter jejuni	1778211	106	1489	CC354	57930	PRJEB2075	ERR152159
	303	SS_214	UK	2008	chicken	Campylobacter jejuni	1694418	43	48	CC48	57933	PRJEB2075	ERR152132
	304	SS_216	UK	2008	chicken	Campylobacter jejuni	1668434	33	51	CC443	57934	PRJEB2075	ERR152123
	306	SS_223	UK	2008	chicken	Campylobacter jejuni	1692291	44	702	CC702	57939	PRJEB2075	ERR152128
	308	SS_242	UK	2008	chicken	Campylobacter jejuni	1733234	104	354	CC354	57948	PRJEB2075	ERR152203
	309	SS_249	UK	2008	chicken	Campylobacter jejuni	1698107	40	45	CC45	57951	PRJEB2075	ERR152208
	311	SS_256	UK	2008	chicken	Campylobacter jejuni	1747071	35	257	CC257	57956	PRJEB2075	ERR152214
	312	SS_257	UK	2008	chicken	Campylobacter jejuni	1695658	35	583	CC45	57957	PRJEB2075	ERR152215
	315	SS_300	UK	2008	chicken	Campylobacter jejuni	1833875	137	573	CC573	57985	PRJEB2075	ERR152254
	317	SS_307	UK	2008	chicken	Campylobacter jejuni	1645273	39	775	CC52	57992	PRJEB2075	ERR152261
	320	SS_313	UK	2008	chicken	Campylobacter jejuni	1657482	53	19	CC21	57998	PRJEB2075	ERR152267
	321	SS_315	UK	2008	chicken	Campylobacter jejuni	1651099	40	45	CC45	58000	PRJEB2075	ERR152269
	323	SS_320	UK	2008	chicken	Campylobacter jejuni	1806828	77	607	CC607	58003	PRJEB2075	ERR152273
	324	SS_322	UK	2008	chicken	Campylobacter jejuni	1618172	51	45	CC45	58005	PRJEB2075	ERR152275
	330	SS_065	UK	2008	chicken	Campylobacter jejuni	1737207	28	2030	CC257	57837	PRJEB2075	ERR152312
	331	SS_066	UK	2008	chicken	Campylobacter jejuni	1747928	93	2135	CC21	57838	PRJEB2075	ERR152313
	334	SS_071	UK	2009	chicken	Campylobacter jejuni	1644938	29	267	CC283		PRJEB2075	ERR152318
	336	SS_079	UK	2008	chicken	Campylobacter jejuni	1746301	36	2030	CC257	57846	PRJEB2075	ERR152326
	337	SS_081	UK	2008	chicken	Campylobacter jejuni	1741006	45	574	CC574	57848	PRJEB2075	ERR152328
	339	SS_084	UK	2007	chicken	Campylobacter jejuni	1689974	42	775	CC52	57850	PRJEB2075	ERR152331
	340	SS_086	UK	2009	chicken	Campylobacter jejuni	1791276	35	257	CC257	57852	PRJEB2075	ERR152333
	342	SS_091	UK	2009	chicken	Campylobacter jejuni	1653604	35	583	CC45	57855	PRJEB2075	ERR152337
	344	SS_100	UK	2009	chicken	Campylobacter jejuni	1773941	80	3895	CC353	57862	PRJEB2075	ERR152346
	345	SS_105	UK	2008	chicken	Campylobacter jejuni	1780889	94	3009	CC433		PRJEB2075	ERR152351
	347	SS_107	UK	2008	chicken	Campylobacter jejuni	1697909	37	48	CC48	57866	PRJEB2075	ERR152353
	348	SS_110	UK	2009	chicken	Campylobacter jejuni	1746714	58	464	CC464		PRJEB2075	ERR152356
	349	SS_113	UK	2009	chicken	Campylobacter jejuni	1922380	204	573	CC573		PRJEB2075	ERR152359
	351	SS_116	UK	2009	chicken	Campylobacter jejuni	1737179	55	2135	CC21	57871	PRJEB2075	ERR152362
	355	SS_123	UK	2009	chicken	Campylobacter jejuni	1700988	27	257	CC257	57875	PRJEB2075	ERR152369
	356	SS_128	UK	2007	chicken	Campylobacter jejuni	1829462	1260		CC354		PRJEB2075	ERR152084
	357	SS_131	UK	2008	chicken	Campylobacter jejuni	1748880	74	4460	CC661		PRJEB2075	ERR152089
	359	SS_139	UK	2008	chicken	Campylobacter jejuni	1680381	53	50	CC21	57882	PRJEB2075	ERR152156
	360	SS_141	UK	2008	chicken	Campylobacter jejuni	1834130	122	573	CC573		PRJEB2075	ERR152087
	364	SS_147	UK	2009	chicken	Campylobacter jejuni	1825040	135	863	CC607	57887	PRJEB2075	ERR152160
	367	SS_152	UK	2009	chicken	Campylobacter jejuni	1804023	63	2786	CC661		PRJEB2075	ERR152166
	368	SS_154	UK	2009	chicken	Campylobacter jejuni	1656094	46	48	CC48	57892	PRJEB2075	ERR152171
	369	SS_158	UK	2007	chicken	Campylobacter jejuni	1746626	80	1408	CC433		PRJEB2075	ERR152085
	370	SS_167	UK	2009	chicken	Campylobacter jejuni	1745279	42	21	CC21	57900	PRJEB2075	ERR152179
	371	SS_169	UK	2009	chicken	Campylobacter jejuni	1612209	26	137	CC45	57902	PRJEB2075	ERR152162
	372	SS_170	UK	2008	chicken	Campylobacter jejuni	1800990	57	4452	CC354		PRJEB2075	ERR152107
	374	SS_172	UK	2009	chicken	Campylobacter jejuni	1793591	140	353	CC353	57903	PRJEB2075	ERR152169
	375	SS_173	UK	2009	chicken	Campylobacter jejuni	1741628	43	574	CC574	57904	PRJEB2075	ERR152170
	376	SS_175	UK	2008	chicken	Campylobacter jejuni	1699112	36	21	CC21	57906	PRJEB2075	ERR152144
	378	SS_177	UK	2008	chicken	Campylobacter jejuni	1634128	36	137	CC45	57908	PRJEB2075	ERR152106
	379	SS_178	UK	2008	chicken	Campylobacter jejuni	1659926	34	21	CC21	57909	PRJEB2075	ERR152154
	380	SS_179	UK	2008	chicken	Campylobacter jejuni	1692440	44	702	CC702		PRJEB2075	ERR152131
	381	SS_180	UK	2009	chicken	Campylobacter jejuni	1778947	105	449	CC353		PRJEB2075	ERR152172
	382	SS_185	UK	2009	chicken	Campylobacter jejuni	1619030	58	11	CC45	57912	PRJEB2075	ERR152163
	384	SS_187	UK	2009	chicken	Campylobacter jejuni	1738767	39	50	CC21	57914	PRJEB2075	ERR152161
	385	SS_188	UK	2009	chicken	Campylobacter jejuni	1741466	34	2030	CC257	57915	PRJEB2075	ERR152177
	387	SS_200	UK	2008	chicken	Campylobacter jejuni	1779885	67	464	CC464		PRJEB2075	ERR152130
	388	SS_203	UK	2008	chicken	Campylobacter jejuni	1614608	51	4454	CC433		PRJEB2075	ERR152092
	389	SS_206	UK	2008	chicken	Campylobacter jejuni	1769559	80	4468	CC661		PRJEB2075	ERR152135
	390	SS_212	UK	2009	chicken	Campylobacter jejuni	1799379	122	1489	CC354	57931	PRJEB2075	ERR152167
	392	SS_218	UK	2009	chicken	Campylobacter jejuni	1654821	48	45	CC45	57935	PRJEB2075	ERR152173
	393	SS_220	UK	2009	chicken	Campylobacter jejuni	1743268	39	257	CC257	57937	PRJEB2075	ERR152164
	394	SS_225	UK	2007	chicken	Campylobacter jejuni	1773682	59	353	CC353	57940	PRJEB2075	ERR152187
	395	SS_226	UK	2009	chicken	Campylobacter jejuni	1644140	36	51	CC443	57941	PRJEB2075	ERR152188
	396	SS_227	UK	2008	chicken	Campylobacter jejuni	1786340	122	1489	CC354	57942	PRJEB2075	ERR152189
	397	SS_231	UK	2009	chicken	Campylobacter jejuni	1717635	65	4432	CC661		PRJEB2075	ERR152193
	401	SS_243	UK	2008	chicken	Campylobacter jejuni	1728519	88	4472	CC702		PRJEB2075	ERR152204
	405	SS_252	UK	2007	chicken	Campylobacter jejuni	1628765	43	2197	CC45	57953	PRJEB2075	ERR152210
	406	SS_254	UK	2008	chicken	Campylobacter jejuni	1694508	37	583	CC45	57955	PRJEB2075	ERR152212
	409	SS_259	UK	2007	chicken	Campylobacter jejuni	1703755	44	354	CC354	57959	PRJEB2075	ERR152217
	411	SS_262	UK	2008	chicken	Campylobacter jejuni	1741660	52	574	CC574	57961	PRJEB2075	ERR152220
	412	SS_287	UK	2008	chicken	Campylobacter jejuni	1792093	48	574	CC574	57976	PRJEB2075	ERR152243
	414	SS_289	UK	2008	chicken	Campylobacter jejuni	1714472	26	51	CC443	57978	PRJEB2075	ERR152245
	416	SS_295	UK	2008	chicken	Campylobacter jejuni	1682408	44	45	CC45	57980	PRJEB2075	ERR152249
	417	SS_296	UK	2007	chicken	Campylobacter jejuni	1741436	31	2030	CC257	57981	PRJEB2075	ERR152250
	418	SS_297	UK	2007	chicken	Campylobacter jejuni	1694233	34	50	CC21	57982	PRJEB2075	ERR152251
	421	SS_301	UK	2008	chicken	Campylobacter jejuni	1620834	56	19	CC21	57986	PRJEB2075	ERR152255
	422	SS_302	UK	2008	chicken	Campylobacter jejuni	1644997	38	775	CC52	57987	PRJEB2075	ERR152256
	423	SS_303	UK	2007	chicken	Campylobacter jejuni	1689736	48	19	CC21	57988	PRJEB2075	ERR152257
	424	SS_304	UK	2008	chicken	Campylobacter jejuni	1747485	33	257	CC257	57989	PRJEB2075	ERR152258
	427	SS_310	UK	2007	chicken	Campylobacter jejuni	1780790	112	574	CC574	57995	PRJEB2075	ERR152264
	428	SS_312	UK	2008	chicken	Campylobacter jejuni	1741331	38	257	CC257	57997	PRJEB2075	ERR152266
	429	SS_314	UK	2008	chicken	Campylobacter jejuni	1629376	36	2197	CC45	57999	PRJEB2075	ERR152268
	430	SS_317	UK	2008	chicken	Campylobacter jejuni	1764732	70	2568	CC661		PRJEB2075	ERR152270
	433	SS_005	UK	2010	chicken	Campylobacter jejuni	1735616	39	2030	CC257		PRJEB2075	ERR152184
	434	SS_006	UK	2011	chicken	Campylobacter jejuni	1608621	42	45	CC45		PRJEB2075	ERR152185
	435	SS_025	UK	2005	chicken	Campylobacter jejuni	1694216	29	257	CC257	57802	PRJEB2075	ERR152276
	437	SS_027	UK	2005	chicken	Campylobacter jejuni	1700062	31	257	CC257	57804	PRJEB2075	ERR152278
	438	SS_030	UK	2005	chicken	Campylobacter jejuni	1655562	31	48	CC48	57807	PRJEB2075	ERR152279
	440	SS_032	UK	2005	chicken	Campylobacter jejuni	1601151	17	137	CC45	57809	PRJEB2075	ERR152281
	441	SS_033	UK	2005	chicken	Campylobacter jejuni	1694059	27	257	CC257	57810	PRJEB2075	ERR152282
	443	SS_036	UK	2005	chicken	Campylobacter jejuni	1615431	41	25	CC45	57813	PRJEB2075	ERR152284
	444	SS_037	UK	2005	chicken	Campylobacter jejuni	1742468	33	257	CC257	57814	PRJEB2075	ERR152285
	445	SS_038	UK	2005	chicken	Campylobacter jejuni	1808275	447	257	CC257	57815	PRJEB2075	ERR152286
	446	SS_039	UK	2005	chicken	Campylobacter jejuni	1608730	49	233	CC45	57816	PRJEB2075	ERR152287
	447	SS_040	UK	2005	chicken	Campylobacter jejuni	1618219	69	45	CC45	57817	PRJEB2075	ERR152288
	448	SS_041	UK	2005	chicken	Campylobacter jejuni	1639891	38	661	CC661	57818	PRJEB2075	ERR152289
	449	SS_042	UK	2005	chicken	Campylobacter jejuni	1615661	50	25	CC45	57819	PRJEB2075	ERR152290
	451	SS_044	UK	2005	chicken	Campylobacter jejuni	1601327	34	267	CC283	57821	PRJEB2075	ERR152292
	452	SS_045	UK	2005	chicken	Campylobacter jejuni	1694469	30	257	CC257	57822	PRJEB2075	ERR152293
	453	SS_046	UK	2005	chicken	Campylobacter jejuni	1601894	24	137	CC45	57823	PRJEB2075	ERR152294
	458	SS_053	UK	2005	chicken	Campylobacter jejuni	1614159	43	25	CC45	57828	PRJEB2075	ERR152300
	460	SS_055	UK	2005	chicken	Campylobacter jejuni	1778525	26	257	CC257	57830	PRJEB2075	ERR152302
	461	SS_056	UK	2005	chicken	Campylobacter jejuni	1767904	65	607	CC607	57831	PRJEB2075	ERR152303
	462	SS_057	UK	2005	chicken	Campylobacter jejuni	1731351	31	48	CC48	57832	PRJEB2075	ERR152304
	463	SS_058	UK	2005	chicken	Campylobacter jejuni	1630422	34	45	CC45	57833	PRJEB2075	ERR152305
	466	SS_278	UK	2005	chicken	Campylobacter jejuni	1707667	37	50	CC21	57971	PRJEB2075	ERR152236
	467	SS_280	UK	2005	chicken	Campylobacter jejuni	1682909	47	45	CC45	57972	PRJEB2075	ERR152237
	469	SS_282	UK	2005	chicken	Campylobacter jejuni	1739304	30	574	CC574	57974	PRJEB2075	ERR152239
	470	SS_283	UK	2005	chicken	Campylobacter jejuni	1740806	61	354	CC354	57975	PRJEB2075	ERR152240
	1762	SS_008	UK	2006	chicken	Campylobacter jejuni	1642326	37	51	CC443		PRJEB2075	ERR226134
	1771	SS_020	UK	2006	chicken	Campylobacter jejuni	1645679	34	45	CC45		PRJEB2075	ERR226143
	1774	SS_024	UK	2005	chicken	Campylobacter jejuni	1747830	44	354	CC354	57801	PRJEB2075	ERR226200
	1775	SS_028	UK	2005	chicken	Campylobacter jejuni	1631165	41	583	CC45	57805	PRJEB2075	ERR226201
	1776	SS_029	UK	2005	chicken	Campylobacter jejuni	1654669	42	45	CC45	57806	PRJEB2075	ERR226202
	1791	SS_337	UK	2009	chicken	Campylobacter jejuni	1731853	34	5	CC353		PRJEB2075	ERR226159
	1793	SS_339	UK	2011	chicken	Campylobacter jejuni	1768201	57	354	CC354		PRJEB2075	ERR226161
	1794	SS_340	UK	2011	chicken	Campylobacter jejuni	1696209	27	257	CC257		PRJEB2075	ERR226162
	1795	SS_341	UK	2011	chicken	Campylobacter jejuni	1754667	104	574	CC574		PRJEB2075	ERR226163
	1799	SS_345	UK	2005	chicken	Campylobacter jejuni	1757914	33	51	CC443	58008	PRJEB2075	ERR226206
	1800	SS_375	UK	2007	chicken	Campylobacter jejuni	1651291	29	45	CC45	58009	PRJEB2075	ERR226165
	1801	SS_376	UK	2007	chicken	Campylobacter jejuni	1842527	529		CC257		PRJNA1033694	JBBKHW000000000
	1802	SS_377	UK	2007	chicken	Campylobacter jejuni	1734164	96	2135	CC21	58010	PRJEB2075	ERR226167
	1803	SS_378	UK	2007	chicken	Campylobacter jejuni	1732695	94	2568	CC661		PRJEB2075	ERR226168
	1804	SS_379	UK	2007	chicken	Campylobacter jejuni	1815693	36	52	CC52	58011	PRJEB2075	ERR226168
	1805	SS_380	UK	2007	chicken	Campylobacter jejuni	1794937	48	863	CC607	58012	PRJEB2075	ERR226170
	1806	SS_381	UK	2007	chicken	Campylobacter jejuni	1645659	25	48	CC48	58013	PRJEB2075	ERR226171
	1807	SS_382	UK	2007	chicken	Campylobacter jejuni	1841270	218	4415	CC581	118315	PRJNA1033694	JBBKHV000000000
	1808	SS_383	UK	2007	chicken	Campylobacter jejuni	1595910	31	267	CC283		PRJEB2075	ERS158876
	1810	SS_385	UK	2007	chicken	Campylobacter jejuni	1873508	103	573	CC573		PRJEB2075	ERS158878
	1811	SS_386	UK	2007	chicken	Campylobacter jejuni	1641190	39	51	CC443	58015	PRJEB2075	ERR226176
	1812	SS_387	UK	2007	chicken	Campylobacter jejuni	1747152	31	257	CC257	58016	PRJEB2075	ERR226177
	1814	SS_389	UK	2007	chicken	Campylobacter jejuni	1672069	50	702	CC702		PRJEB2075	ERR226179
	1817	SS_392	UK	2007	chicken	Campylobacter jejuni	1609289	26	583	CC45	58019	PRJEB2075	ERR226182
	1818	SS_393	UK	2007	chicken	Campylobacter jejuni	1769720	51	607	CC607	58020	PRJEB2075	ERR226183
	1819	SS_394	UK	2007	chicken	Campylobacter jejuni	1763243	87	1491	CC433		PRJEB2075	ERR226184
	1822	SS_397	UK	2007	chicken	Campylobacter jejuni	1664293	46	21	CC21	58022	PRJEB2075	ERR226187
	1829	SS_404	UK	2008	chicken	Campylobacter jejuni	1740934	30	257	CC257	58027	PRJEB2075	ERR226194
	1830	SS_405	UK	2008	chicken	Campylobacter jejuni	1888253	191	573	CC573	58028	PRJEB2075	ERR226195
	1831	SS_406	UK	2008	chicken	Campylobacter jejuni	1732626	29	257	CC257	58029	PRJEB2075	ERR226196
	1834	SS_410	UK	2008	chicken	Campylobacter jejuni	1751989	61	4460	CC661	58030	PRJEB2075	ERR226199
	1835	SS_411	UK		chicken	Campylobacter jejuni	1600320	25	137	CC45	58031	PRJEB2075	ERR226207
	2258	C1	Canada		chicken	Campylobacter jejuni	1646990	87	45	CC45	60497	PRJNA312235	NFQC00000000
	2259	C10	Canada		chicken	Campylobacter jejuni	1877206	165	924	CC607	60498	PRJNA312235	NFQB00000000
	2261	C12	Canada		chicken	Campylobacter jejuni	1726897	93	48	CC48	60499	PRJNA312235	NFQA00000000
	2262	C13	Canada		chicken	Campylobacter jejuni	1671504	110	982	CC21	60500	PRJNA312235	NFPZ00000000
	2265	C16	Canada		chicken	Campylobacter jejuni	1651277	23	45	CC45	60502	PRJNA312235	NFPX00000000
	2266	C2	Canada		chicken	Campylobacter jejuni	1714446	482	45	CC45	60503	PRJNA312235	NFPW00000000
	2267	C3	Canada		chicken	Campylobacter jejuni	1792487	86	460	CC460	60504	PRJNA312235	NFPV00000000
	2268	C4	Canada		chicken	Campylobacter jejuni	1791666	89	460	CC460	60505	PRJNA312235	NFPU00000000
	2269	C5	Canada		chicken	Campylobacter jejuni	1787445	105	460	CC460	60506	PRJNA312235	NFPT00000000
	2270	C6	Canada		chicken	Campylobacter jejuni	1698047	96	929	CC257	60507	PRJNA312235	NFPS00000000
	2271	C7	Canada		chicken	Campylobacter jejuni	1681502	183	929	CC257	60508	PRJNA312235	NFPR00000000
	2272	C8	Canada		chicken	Campylobacter jejuni	1878254	165	924	CC607	24249	PRJNA312235	NFPQ00000000
	2273	C9	Canada		chicken	Campylobacter jejuni	1875746	187		CC607	60509	PRJNA312235	NFPP00000000
	2476	D42a	USA	2005	chicken	Campylobacter jejuni	1609668	1847	21	CC21	60615	PRJNA209346	CP007751.1
	3004	SS_1029	UK		chicken	Campylobacter jejuni	1614153	20	61	CC61		PRJNA575343	SRR10218172
	3534	SS_2378	Finland		chicken	Campylobacter jejuni	1686711	788	383	CC283		PRJNA529798	SRR10211115
	3535	SS_2379	Finland		chicken	Campylobacter jejuni	1688959	273	21	CC21		PRJNA529798	SRR10211114
	3536	SS_2380	Finland		chicken	Campylobacter jejuni	1661149	101	429	CC48		PRJNA529798	SRR10211113
	3537	SS_2381	Finland		chicken	Campylobacter jejuni	1609092	101	11	CC45		PRJNA529798	SRR10211112
	3538	SS_2382	Finland		chicken	Campylobacter jejuni	1586523	189	383	CC283		PRJNA529798	SRR10211111
	3539	SS_2383	Finland		chicken	Campylobacter jejuni	1686966	532	8188	CC464		PRJNA529798	SRR10211110
	3540	SS_2384	Finland		chicken	Campylobacter jejuni	1561789	405		CC45		PRJNA529798	SRR10211109
	3541	SS_2385	Finland		chicken	Campylobacter jejuni	1272404	1379		CC45		PRJNA529798	SRR10211108
	3543	SS_2387	Finland		chicken	Campylobacter jejuni	1771179	689	8188	CC464		PRJNA529798	SRR10211106
	3544	SS_2388	Finland		chicken	Campylobacter jejuni	1632433	164	794	CC677		PRJNA529798	SRR10211105
	3545	SS_2389	Finland		chicken	Campylobacter jejuni	1635924	228	45	CC45		PRJNA529798	SRR10211104
	3546	SS_2390	Finland		chicken	Campylobacter jejuni	1697171	254	8188	CC464		PRJNA529798	SRR10211103
	3547	SS_2391	Finland		chicken	Campylobacter jejuni	1608080	122	11	CC45		PRJNA529798	SRR10211102
	3548	SS_2392	Finland		chicken	Campylobacter jejuni	1716280	709		CC45		PRJNA529798	SRR10211101
	3549	SS_2393	Finland		chicken	Campylobacter jejuni	1624307	99	658	CC658		PRJNA529798	SRR10211100
	3550	SS_2394	Finland		chicken	Campylobacter jejuni	1688173	103	5	CC353		PRJNA529798	SRR10211099
	3551	SS_2395	Finland		chicken	Campylobacter jejuni	1580514	459	50	CC21		PRJNA529798	SRR10211098
	3552	SS_2396	Finland		chicken	Campylobacter jejuni	1545132	1043	354	CC354		PRJNA529798	SRR10211097
	3553	SS_2397	Finland		chicken	Campylobacter jejuni	1829630	1224	354	CC354		PRJNA529798	SRR10211095
	3554	SS_2398	Finland		chicken	Campylobacter jejuni	1667297	276	5	CC353		PRJNA529798	SRR10211094
	3555	SS_2399	Finland		chicken	Campylobacter jejuni	1563320	1256		CC353		PRJNA529798	SRR10211093
	3556	SS_2400	Finland		chicken	Campylobacter jejuni	1680421	1920		CC433		PRJNA529798	SRR10211092
	3557	SS_2401	Finland		chicken	Campylobacter jejuni	1657097	175	50	CC21		PRJNA529798	SRR10211091
	3558	SS_2402	Finland		chicken	Campylobacter jejuni	1596155	134	45	CC45		PRJNA529798	SRR10211090
	3559	SS_2403	Finland		chicken	Campylobacter jejuni	1650676	315	137	CC45		PRJNA529798	SRR10211089
	3560	SS_2404	Finland		chicken	Campylobacter jejuni	1923584	818		CC45		PRJNA529798	SRR10211088
	3561	SS_2405	Finland		chicken	Campylobacter jejuni	1659080	208	50	CC21		PRJNA529798	SRR10211087
	3562	SS_2406	Finland		chicken	Campylobacter jejuni	1586287	323	50	CC21		PRJNA529798	SRR10211086
	3563	SS_2407	Finland		chicken	Campylobacter jejuni	1605219	101	45	CC45		PRJNA529798	SRR10211084
	3564	SS_2408	Finland		chicken	Campylobacter jejuni	1372848	1050	5	CC353		PRJNA529798	SRR10211083
	3566	SS_2410	Finland		chicken	Campylobacter jejuni	1685921	311	583	CC45		PRJNA529798	SRR10211082
	3568	SS_2412	Finland		chicken	Campylobacter jejuni	1704991	316	5	CC353		PRJNA529798	SRR10211081
	3569	SS_2413	Finland		chicken	Campylobacter jejuni	1716452	153	5	CC353		PRJNA529798	SRR10211080
	3570	SS_2414	Finland		chicken	Campylobacter jejuni	1734631	353	5	CC353		PRJNA529798	SRR10211079
	3571	SS_2415	Finland		chicken	Campylobacter jejuni	1708426	251	5	CC353		PRJNA529798	SRR10211078
	3573	SS_2417	Finland		chicken	Campylobacter jejuni	1716811	553	5	CC353		PRJNA529798	SRR10211077
	3574	SS_2418	Finland		chicken	Campylobacter jejuni	1696686	352	5	CC353		PRJNA529798	SRR10211076
	3576	SS_2420	Finland		chicken	Campylobacter jejuni	1560013	1640		CC48		PRJNA529798	SRR10211075
	3604	SS_2448	Finland		chicken	Campylobacter jejuni	1691566	884		CC677		PRJNA529798	SRR10211044
	3612	SS_2456	Finland		chicken	Campylobacter jejuni	1180250	1257		CC508		PRJNA529798	SRR10211035
	4713	AC0264	France		chicken	Campylobacter jejuni	1659041	33	19	CC21	62360	PRJNA357677	SRR5123337
	4714	AC0281	France		chicken	Campylobacter jejuni	1658623	31	19	CC21	62361	PRJNA357677	SRR5123317
	4715	AC0302	France		chicken	Campylobacter jejuni	1708711	43	290	CC206	62362	PRJNA357677	SRR5123444
	4716	AC0400	France		chicken	Campylobacter jejuni	1613836	33	45	CC45	62363	PRJNA357677	SRR5123373
	4717	AC0465	France		chicken	Campylobacter jejuni	1609517	46	1964	CC45	62364	PRJNA357677	SRR5123374
	4718	AC0473	France		chicken	Campylobacter jejuni	1687124	73	21	CC21	62365	PRJNA357677	SRR5123348
	4719	AC0559	France		chicken	Campylobacter jejuni	1680321	52	475	CC48	20074	PRJNA357677	SRR5123308
	4720	AC0568	France		chicken	Campylobacter jejuni	1661457	78	21	CC21	62366	PRJNA357677	SRR5123466
	4721	AC0691	France		chicken	Campylobacter jejuni	1632863	59	2197	CC45	62367	PRJNA357677	SRR5123474
	4722	AC0745	France		chicken	Campylobacter jejuni	1739167	256	50	CC21	62368	PRJNA1033694	JBBKTO000000000
	4723	AC0791	France		chicken	Campylobacter jejuni	1687432	47	5904	CC48	10973	PRJNA357677	SRR5123500
	4724	AC0927	France		chicken	Campylobacter jejuni	1824644	105	400	CC353	62369	PRJNA1033694	JBBKTN000000000
	4725	AC0994	France		chicken	Campylobacter jejuni	1702265	62	21	CC21	62370	PRJNA357677	SRR5123469
	4726	AC1136	France		chicken	Campylobacter jejuni	1659757	33	19	CC21	62371	PRJNA357677	SRR5123333
	4727	AC1151	France		chicken	Campylobacter jejuni	1691809	35	883	CC21	62372	PRJNA357677	SRR5123478
	4728	AC1363	France		chicken	Campylobacter jejuni	1710993	25	122	CC206	62373	PRJNA357677	SRR5123494
	4729	AC1474	France		chicken	Campylobacter jejuni	1733621	312	19	CC21	62374	PRJNA1033694	JBBKTM000000000
	4730	AC1476	France		chicken	Campylobacter jejuni	1651196	61	19	CC21	62375	PRJNA357677	SRR5123496
	4731	AC2327	France		chicken	Campylobacter jejuni	1654077	60	572	CC206	23753	PRJNA357677	SRR5123298
	4732	AC2811	France		chicken	Campylobacter jejuni	1700937	74	21	CC21	62376	PRJNA357677	SRR5123504
	4733	AC2823	France		chicken	Campylobacter jejuni	1656286	51	19	CC21	62377	PRJNA357677	SRR5123301
	4734	AC3107	France		chicken	Campylobacter jejuni	1654114	51	19	CC21	25167	PRJNA357677	SRR5123322
	4735	AC3201	France		chicken	Campylobacter jejuni	1664084	82	50	CC21	62378	PRJNA357677	SRR5123338
	4736	AC3497	France		chicken	Campylobacter jejuni	1658541	66	19	CC21	62379	PRJNA357677	SRR5123344
	4737	AC3940	France		chicken	Campylobacter jejuni	1721782	56	221	CC206	62380	PRJNA357677	SRR5123483
	4738	AC4322	France		chicken	Campylobacter jejuni	1747849	79	4823	CC464	62381	PRJNA357677	SRR5123475
	4739	AC4401	France		chicken	Campylobacter jejuni	1684571	53	6360	CC353	62382	PRJNA357677	SRR5123358
	4740	AC4520	France		chicken	Campylobacter jejuni	1643378	319	475	CC48	62383	PRJNA1033694	JBBKTL000000000
	4741	AC4896	France		chicken	Campylobacter jejuni	1652363	151	48	CC48	62384	PRJNA1033694	JBBKTK000000000
	4742	C0113	France		chicken	Campylobacter jejuni	1612413	87	45	CC45	62385	PRJNA357677	SRR5123371
	4743	C0118	France		chicken	Campylobacter jejuni	1814140	135	21	CC21	62386	PRJNA1033694	JBBKTJ000000000
	4744	C0185	France		chicken	Campylobacter jejuni	1726094	42	19	CC21	62387	PRJNA357677	SRR5123354
	4745	C0191	France		chicken	Campylobacter jejuni	1766863	81	464	CC464	62388	PRJNA357677	SRR5123477
	4746	C0230	France		chicken	Campylobacter jejuni	1692448	55	47	CC21	62389	PRJNA357677	SRR5123397
	4747	C0274	France		chicken	Campylobacter jejuni	1654800	107	19	CC21	43352	PRJNA357677	SRR5123472
	4748	C0276	France		chicken	Campylobacter jejuni	1661133	38	19	CC21	43354	PRJNA357677	SRR5123455
	4749	C0303	France		chicken	Campylobacter jejuni	1638821	65	475	CC48	43381	PRJNA357677	SRR5123363
	4750	C0402	France		chicken	Campylobacter jejuni	1689777	89	19	CC21	62393	PRJNA357677	SRR5123458
	4751	C0519	France		chicken	Campylobacter jejuni	1728037	115	19	CC21	39840	PRJNA357677	SRR5123353
	4752	C0531	France		chicken	Campylobacter jejuni	1704822	49	3547	CC206	62395	PRJNA357677	SRR5123394
	4753	C0743	France		chicken	Campylobacter jejuni	1691598	50	48	CC48	40482	PRJNA357677	SRR5123309
	4754	C0757	France		chicken	Campylobacter jejuni	1758282	89	2882	CC353	40493	PRJNA357677	SRR5123380
	4755	C0784	France		chicken	Campylobacter jejuni	1664186	89	3633	CC21	40510	PRJNA357677	SRR5123316
	4756	C0848	France		chicken	Campylobacter jejuni	1601808	29	137	CC45	62399	PRJNA357677	SRR5123443
	4757	C1055	France		chicken	Campylobacter jejuni	1604923	34	334	CC45	41680	PRJNA357677	SRR5123479
	4758	C1061	France		chicken	Campylobacter jejuni	1621098	37	19	CC21	41686	PRJNA357677	SRR5123393
	4759	C1141	France		chicken	Campylobacter jejuni	1627507	87	19	CC21	62402	PRJNA357677	SRR5123307
	4760	C1251	France		chicken	Campylobacter jejuni	1740716	85	21	CC21	62403	PRJNA357677	SRR5123405
	4761	C1267	France		chicken	Campylobacter jejuni	1712634	79	21	CC21	62404	PRJNA357677	SRR5123331
	4762	C1387	France		chicken	Campylobacter jejuni	1811687	82	19	CC21	42314	PRJNA1033694	JBBKTI000000000
	4763	C1516	France		chicken	Campylobacter jejuni	1657895	49	19	CC21	42437	PRJNA357677	SRR5123501
	4764	C1656	France		chicken	Campylobacter jejuni	1735651	47	400	CC353	56680	PRJNA357677	SRR5123367
	4765	C1658	France		chicken	Campylobacter jejuni	1795737	87	464	CC464	56681	PRJNA357677	SRR5123502
	4767	C1863	France		chicken	Campylobacter jejuni	1681655	31		CC443	56914	PRJNA357677	SRR5123449
	4768	C1871	France		chicken	Campylobacter jejuni	1663035	43	21	CC21	56922	PRJNA357677	SRR5123352
	4769	C2094	France		chicken	Campylobacter jejuni	1732572	50	5138	CC206	62411	PRJNA357677	SRR5123440
	4770	C2122	France		chicken	Campylobacter jejuni	1826719	395	356	CC353	62412	PRJNA1033694	JBBKTH000000000
	4771	C2228	France		chicken	Campylobacter jejuni	1769975	52		CC354	62413	PRJNA357677	SRR5123451
	4772	C2234	France		chicken	Campylobacter jejuni	1713672	39	21	CC21	62414	PRJNA357677	SRR5123468
	4773	C2240	France		chicken	Campylobacter jejuni	1645799	39	45	CC45	62415	PRJNA357677	SRR5123395
	4774	C2244	France		chicken	Campylobacter jejuni	1686917	100	48	CC48	62416	PRJNA357677	SRR5123342
	4775	C2257	France		chicken	Campylobacter jejuni	1724158	53	572	CC206	62417	PRJNA357677	SRR5123418
	4776	C97anses640	France		chicken	Campylobacter jejuni	1607255	30	334	CC45	62418	PRJNA357677	SRR5123410
	4845	ECR105.1	France		chicken	Campylobacter jejuni	1695593	98	3574	CC21	62484	PRJNA357677	SRR5123296
	4846	ECR150.1	France		chicken	Campylobacter jejuni	1798166	55	6076	CC45	62485	PRJNA357677	SRR5123503
	4933	SS_2710	UK	2015	chicken	Campylobacter jejuni	1755032	184	5	CC353		PRJNA352792	SRR8796548
	4935	SS_2712	UK	2015	chicken	Campylobacter jejuni	1775958	162	5244	CC354		PRJNA352792	SRR8796547
	4938	SS_2715	UK	2015	chicken	Campylobacter jejuni	1765263	108	5	CC353		PRJNA352792	SRR8796544
	4939	SS_2716	UK	2015	chicken	Campylobacter jejuni	1768490	70	5	CC353		PRJNA352792	SRR8796543
	4942	SS_2719	UK	2015	chicken	Campylobacter jejuni	1768735	96	5	CC353		PRJNA352792	SRR8796911
	4943	SS_2720	UK	2015	chicken	Campylobacter jejuni	1764695	138	5	CC353		PRJNA352792	SRR8796910
	4948	SS_2725	UK	2015	chicken	Campylobacter jejuni	1750798	179	5	CC353		PRJNA352792	SRR8796733
	4953	SS_2730	UK	2015	chicken	Campylobacter jejuni	1771055	79	5	CC353		PRJNA352792	SRR8796729
	4956	SS_2733	UK	2015	chicken	Campylobacter jejuni	1769773	88	5	CC353		PRJNA352792	SRR8796661
	4957	SS_2734	UK	2015	chicken	Campylobacter jejuni	1792052	192	5	CC353		PRJNA352792	SRR8796658
	4958	SS_2735	UK	2015	chicken	Campylobacter jejuni	1750186	129	5	CC353		PRJNA352792	SRR8796659
	4959	SS_2736	UK	2015	chicken	Campylobacter jejuni	1748884	109	5	CC353		PRJNA352792	SRR8796656
	4960	SS_2737	UK	2015	chicken	Campylobacter jejuni	1730777	160	5	CC353		PRJNA352792	SRR8796657
	4961	SS_2738	UK	2015	chicken	Campylobacter jejuni	1788092	78	5244	CC353		PRJNA352792	SRR8796654
	4962	SS_2739	UK	2015	chicken	Campylobacter jejuni	1773092	75	5	CC353		PRJNA352792	SRR8796655
	4966	SS_2743	UK	2015	chicken	Campylobacter jejuni	1763751	57	5136	CC464		PRJNA352792	SRR8796585
	4968	SS_2745	UK	2015	chicken	Campylobacter jejuni	1885321	256	8209	CC433		PRJNA352792	SRR8796587
	4969	SS_2746	UK	2015	chicken	Campylobacter jejuni	1741116	139	5	CC353		PRJNA352792	SRR8796582
	4972	SS_2749	UK	2015	chicken	Campylobacter jejuni	1752989	133	5	CC353		PRJNA352792	SRR8796583
	4973	SS_2750	UK	2015	chicken	Campylobacter jejuni	1774723	79	5136	CC464		PRJNA352792	SRR8796590
	4974	SS_2751	UK	2015	chicken	Campylobacter jejuni	1763649	45	5136	CC464		PRJNA352792	SRR8796589
	4975	SS_2752	UK	2015	chicken	Campylobacter jejuni	1766067	54	5136	CC464		PRJNA352792	SRR8796881
	4976	SS_2753	UK	2015	chicken	Campylobacter jejuni	1769670	65	5136	CC464		PRJNA352792	SRR8796882
	4977	SS_2754	UK	2015	chicken	Campylobacter jejuni	1779075	85	5136	CC464		PRJNA352792	SRR8796883
	4979	SS_2756	UK	2015	chicken	Campylobacter jejuni	1769770	67	5136	CC464		PRJNA352792	SRR8796884
	4980	SS_2757	UK	2015	chicken	Campylobacter jejuni	1764245	57	5136	CC464		PRJNA352792	SRR8796873
	4981	SS_2758	UK	2015	chicken	Campylobacter jejuni	1744914	114	5136	CC464		PRJNA352792	SRR8796874
	4982	SS_2759	UK	2015	chicken	Campylobacter jejuni	1749364	111	5136	CC464		PRJNA352792	SRR8796879
	4983	SS_2760	UK	2015	chicken	Campylobacter jejuni	1787865	142	5136	CC464		PRJNA352792	SRR8796880
	4985	SS_2762	UK	2015	chicken	Campylobacter jejuni	1694076	64	257	CC257		PRJNA352792	SRR8796872
	4987	SS_2764	UK	2015	chicken	Campylobacter jejuni	1765964	56	5136	CC464		PRJNA352792	SRR8796764
	4990	SS_2767	UK	2015	chicken	Campylobacter jejuni	1758493	304	5244	CC354		PRJNA352792	SRR8796769
	4992	SS_2769	UK	2015	chicken	Campylobacter jejuni	1766400	56	5136	CC464		PRJNA352792	SRR8796767
	4993	SS_2770	UK	2015	chicken	Campylobacter jejuni	1727073	254	5136	CC464		PRJNA352792	SRR8796766
	5000	SS_2777	UK	2015	chicken	Campylobacter jejuni	1753693	78	5	CC353		PRJNA352792	SRR8796691
	5002	SS_2779	UK	2015	chicken	Campylobacter jejuni	1861409	121	5136	CC464		PRJNA352792	SRR8796697
	5005	SS_2783	UK	2015	chicken	Campylobacter jejuni	1596700	74	267	CC283		PRJNA352792	SRR8796688
	5006	SS_2784	UK	2015	chicken	Campylobacter jejuni	1641519	97	1701	CC45		PRJNA352792	SRR8796689
	5037	CjRM1285	USA		chicken	Campylobacter jejuni	1675378	1	22	CC22	76111	PRJNA1033694	SAMN40569757
	5264	AV.01	Spain	2010	chicken	Campylobacter jejuni	1632398	157	45	CC45		PRJNA528879	SRR8785338
	5265	AV.02	Spain	2010	chicken	Campylobacter jejuni	1534698	491	4890	CC573		PRJNA1033694	SAMN40570076
	5266	AV.03	Spain	2010	chicken	Campylobacter jejuni	1508879	785	131	CC464		PRJNA1033694	SAMN40570077
	5267	AV.04	Spain	2010	chicken	Campylobacter jejuni	1677109	214	354	CC354		PRJNA528879	SRR8785337
	5269	AV.06	Spain	2010	chicken	Campylobacter jejuni	1585086	740	607	CC607		PRJNA1033694	SAMN40570078
	5270	AV.07	Spain	2010	chicken	Campylobacter jejuni	1712981	147	227	CC206		PRJNA528879	SRR8785336
	5271	AV.08	Spain	2010	chicken	Campylobacter jejuni	1608295	441	4016	CC42		PRJNA528879	SRR8785335
	5272	AV.09	Spain	2010	chicken	Campylobacter jejuni	1734911	184	464	CC464		PRJNA528879	SRR8785342
	5273	AV.10	Spain	2010	chicken	Campylobacter jejuni	1739408	169	464	CC464		PRJNA1033694	SAMN40570079
	5274	AV.11	Spain	2010	chicken	Campylobacter jejuni	1643257	68	3030	CC433		PRJNA528879	SRR8785341
	5275	AV.12	Spain	2010	chicken	Campylobacter jejuni	1765209	341	572	CC206		PRJNA528879	SRR8785340
	5276	AV.13	Spain	2010	chicken	Campylobacter jejuni	1591527	136	137	CC45		PRJNA528879	SRR8785339
	5277	AV.14	Spain	2010	chicken	Campylobacter jejuni	1302640	841		CC45		PRJNA1033694	SAMN40570080
	5278	AV.15	Spain	2010	chicken	Campylobacter jejuni	1527976	688	1759	CC354		PRJNA1033694	SAMN40570081
	5279	AV.16	Spain	2010	chicken	Campylobacter jejuni	1794198	114	7110	CC607		PRJNA528879	SRR8785334
	5281	AV.18	Spain	2010	chicken	Campylobacter jejuni	1685326	176	52	CC52		PRJNA528879	SRR8785333
	5282	AV.19	Spain	2010	chicken	Campylobacter jejuni	1694517	198	1710	CC354		PRJNA528879	SRR8785391
	5284	AV.21	Spain	2010	chicken	Campylobacter jejuni	1669889	48	441	CC658		PRJNA528879	SRR8785390
	5285	AV.22	Spain	2011	chicken	Campylobacter jejuni	1587285	159	137	CC45		PRJNA528879	SRR8785393
	5286	AV.23	Spain	2011	chicken	Campylobacter jejuni	1655424	304	45	CC45		PRJNA528879	SRR8785392
	5287	AV.24	Spain	2011	chicken	Campylobacter jejuni	1587020	161	137	CC45		PRJNA528879	SRR8785395
	5288	AV.25	Spain	2010	chicken	Campylobacter jejuni	1592332	307	469	CC42		PRJNA528879	SRR8785394
	5289	AV.26	Spain	2011	chicken	Campylobacter jejuni	1536243	633	21	CC21		PRJNA528879	SRR8785397
	5291	AV.28	Spain	2011	chicken	Campylobacter jejuni	1669660	267	1044	CC658		PRJNA528879	SRR8785396
	5452	2865	Malaysia		chicken	Campylobacter jejuni	1821058	69	1953	CC353		PRJNA1033694	JBBKHU000000000
	5453	2868	Malaysia		chicken	Campylobacter jejuni	1740999	109		CC433		PRJNA295062	LLWM00000000.1
	5454	2871	Malaysia		chicken	Campylobacter jejuni	1654176	30		CC433		PRJNA295062	LLWN00000000.1
	5457	5070	Finland		chicken	Campylobacter jejuni	1651321	15	677	CC677		PRJEB2075	ERR386333
	5459	12502	UK		chicken	Campylobacter jejuni	1682351	142	5	CC353		PRJEB9722	CYRV00000000
	5460	51037	USA		chicken	Campylobacter jejuni	1747358	207	939	CC353		PRJNA1033694	JBBKHT000000000
	5461	51494	USA		chicken	Campylobacter jejuni	1803640	215	4834	CC353		PRJNA1033694	JBBKHS000000000
	5462	53161	USA		chicken	Campylobacter jejuni	1562744	123	4838	CC353		PRJNA1033694	JBBKHR000000000
	5463	55037	USA		chicken	Campylobacter jejuni	1589716	104	45	CC45		PRJNA1033694	JBBKHQ000000000
	5464	60004	USA		chicken	Campylobacter jejuni	1675414	143	4836	CC206		PRJNA52859	AIOE00000000.1
	5465	86605	USA		chicken	Campylobacter jejuni	1638403	120	4840	CC48		PRJNA52863	AIOJ00000000.1
	5466	87330	USA		chicken	Campylobacter jejuni	1610401	107	50	CC21		PRJNA52881	AIPD00000000.1
	5467	87459	USA		chicken	Campylobacter jejuni	1727997	201	452	CC353		PRJNA1033694	JBBKHP000000000
	5473	CVM_N279	USA		chicken	Campylobacter jejuni	1780373	130	3510	CC353		PRJNA1033694	JBBKHO000000000
	5474	CVM_N534	USA		chicken	Campylobacter jejuni	1723547	89	462	CC353		PRJNA1033694	JBBKHN000000000
	5475	CVM_N1630	USA		chicken	Campylobacter jejuni	1692415	107	6052	CC48		PRJNA1033694	JBBKHM000000000
	5476	CVM_N9016	USA		chicken	Campylobacter jejuni	1686843	43	48	CC48		PRJNA1033694	JBBKHL000000000
	5477	CVM_N9095	USA		chicken	Campylobacter jejuni	1816453	68	8813	CC353		PRJNA1033694	JBBKHK000000000
	5478	CVM_N15262	USA		chicken	Campylobacter jejuni	1727930	74	353	CC353		PRJNA1033694	JBBKHJ000000000
	5479	CVM_N42547	USA		chicken	Campylobacter jejuni	1730271	55	222	CC206		PRJNA1033694	JBBKHI000000000
	5480	CVM_N51684	USA		chicken	Campylobacter jejuni	1770967	71	7729	CC353		PRJNA1033694	JBBKHH000000000
	5481	CVM_N51691	USA		chicken	Campylobacter jejuni	1839311	99	2934	CC353		PRJNA1033694	JBBKHG000000000
	5482	CZHG01	Spain		chicken	Campylobacter jejuni	1820394	155	824	CC257	118460	PRJNA1033694	JBBKTG000000000
	5483	CZHH01	Spain		chicken	Campylobacter jejuni	1693841	57	48	CC48		PRJEB10936	CZHH00000000.1
	5484	CZHI01	Spain		chicken	Campylobacter jejuni	1669674	165	52	CC52		PRJNA1033694	JBBKHF000000000
	5485	CZHJ01	Spain		chicken	Campylobacter jejuni	1762701	111	904	CC607		PRJEB10936	CZHJ00000000.1
	5486	CZHK01	Spain		chicken	Campylobacter jejuni	1634207	47	441	CC658		PRJEB10936	CZHK00000000.1
	5487	CZHL01	Spain		chicken	Campylobacter jejuni	1772079	129	7546	CC433		PRJEB10936	CZHL00000000.1
	5488	CZHM01	Spain		chicken	Campylobacter jejuni	1703717	93	572	CC206		PRJEB10936	CZHM00000000.1
	5489	CZHN01	Spain		chicken	Campylobacter jejuni	1607721	76	45	CC45		PRJEB10936	CZHN00000000.1
	5490	CZHO01	Spain		chicken	Campylobacter jejuni	1640738	40	2123	CC362		PRJEB10936	CZHO00000000.1
	5491	CZHP01	Spain		chicken	Campylobacter jejuni	1611175	53	45	CC45		PRJEB10936	CZHP00000000.1
	5492	CZHQ01	Spain		chicken	Campylobacter jejuni	1703404	81	464	CC464		PRJEB10936	CZHQ00000000.1
	5493	CZHR01	Spain		chicken	Campylobacter jejuni	1669573	87	122	CC206		PRJEB10936	CZHR00000000.1
	5494	CZHS01	Spain		chicken	Campylobacter jejuni	1695158	192	148	CC21	118399	PRJNA1033694	JBBKTF000000000
	5495	CZHT01	Spain		chicken	Campylobacter jejuni	1654423	186	51	CC443		PRJNA1033694	JBBKHE000000000
	5496	CZHU01	Spain		chicken	Campylobacter jejuni	1797709	146	46	CC206		PRJEB10936	CZHU00000000.1
	5497	CZHV01	Spain		chicken	Campylobacter jejuni	1730026	216	904	CC607		PRJNA1033694	JBBKHD000000000
	5498	CZHW01	Spain		chicken	Campylobacter jejuni	1835862	95	1707	CC607	118355	PRJNA1033694	JBBKTE000000000
	5499	CZHX01	Spain		chicken	Campylobacter jejuni	1648354	34	367	CC257		PRJEB10936	CZHX00000000.1
	5500	CZHY01	Spain		chicken	Campylobacter jejuni	1671122	42	883	CC21		PRJEB10936	CZHY00000000.1
	5501	CZHZ01	Spain		chicken	Campylobacter jejuni	1612167	36	583	CC45		PRJEB10936	CZHZ00000000.1
	5502	CZIA01	Spain		chicken	Campylobacter jejuni	1646597	51	2180	CC658		PRJEB10936	CZIA00000000.1
	5503	CZIB01	Spain		chicken	Campylobacter jejuni	1713748	59	443	CC443		PRJEB10936	CZIB00000000.1
	5504	CZIC01	Spain		chicken	Campylobacter jejuni	1654296	45	262	CC21		PRJEB10936	CZIC00000000.1
	5505	CZID01	Spain		chicken	Campylobacter jejuni	1654780	54	52	CC52		PRJEB10936	CZID00000000.1
	5506	CZIE01	Spain		chicken	Campylobacter jejuni	1666754	110	21	CC21		PRJEB10936	CZIE00000000.1
	5507	CZIF01	Spain		chicken	Campylobacter jejuni	1645555	41	48	CC48		PRJEB10936	CZIF00000000.1
	5508	CZIG01	Spain		chicken	Campylobacter jejuni	1676062	39	429	CC48		PRJEB10936	CZIG00000000.1
	5509	CZIH01	Spain		chicken	Campylobacter jejuni	1652603	30	61	CC61		PRJEB10936	CZIH00000000.1
	5510	CZII01	Spain		chicken	Campylobacter jejuni	1710943	98	356	CC353		PRJEB10936	CZII00000000.1
	5511	CZIJ01	Spain		chicken	Campylobacter jejuni	1606711	766	572	CC206		PRJNA1033694	JBBKHC000000000
	5512	CZIK01	Spain		chicken	Campylobacter jejuni	1729882	94	45	CC45		PRJEB10936	CZIK00000000.1
	5513	CZIL01	Spain		chicken	Campylobacter jejuni	1719159	93	51	CC443		PRJEB10936	CZIL00000000.1
	5514	CZIM01	Spain		chicken	Campylobacter jejuni	1578364	201	45	CC45		PRJNA1033694	JBBKHB000000000
	5516	CZIO01	Spain		chicken	Campylobacter jejuni	1614704	61	50	CC21		PRJEB10936	CZIO00000000.1
	5517	CZIP01	Spain		chicken	Campylobacter jejuni	1741803	63	464	CC464		PRJEB10936	CZIP00000000.1
	5518	CZIQ01	Spain		chicken	Campylobacter jejuni	1781547	89	356	CC353		PRJEB10936	CZIQ00000000.1
	5519	CZIR01	Spain		chicken	Campylobacter jejuni	1684352	118	354	CC354		PRJEB10936	CZIR00000000.1
	5520	CZIS01	Spain		chicken	Campylobacter jejuni	1635512	88	51	CC443		PRJEB10936	CZIS00000000.1
	5521	CZIT01	Spain		chicken	Campylobacter jejuni	1713693	46	572	CC206		PRJEB10936	CZIT00000000.1
	5522	CZIU01	Spain		chicken	Campylobacter jejuni	1647257	60	122	CC206		PRJEB10936	CZIU00000000.1
	5523	CZIV01	Spain		chicken	Campylobacter jejuni	1636167	47	441	CC658		PRJEB10936	CZIV00000000.1
	5524	CZIW01	Spain		chicken	Campylobacter jejuni	1658021	50	45	CC45		PRJEB10936	CZIW00000000.1
	5525	CZIX01	Spain		chicken	Campylobacter jejuni	1684579	291	904	CC607		PRJNA1033694	JBBKHA000000000
	5526	CZIY01	Spain		chicken	Campylobacter jejuni	1659131	310	148	CC21		PRJNA1033694	JBBKGZ000000000
	5530	CZJC01	Spain		chicken	Campylobacter jejuni	1586998	39	42	CC42	118345	PRJNA1033694	JBBKTD000000000
	5531	CZJD01	Spain		chicken	Campylobacter jejuni	1655267	38	48	CC48		PRJEB10936	CZJD00000000.1
	5532	CZJE01	Spain		chicken	Campylobacter jejuni	1587539	37	42	CC42	118340	PRJNA1033694	JBBKTC000000000
	5533	CZJF01	Spain		chicken	Campylobacter jejuni	1663771	32	47	CC21		PRJEB10936	CZJF00000000.1
	5534	CZJG01	Spain		chicken	Campylobacter jejuni	1754189	79	2364	CC353		PRJEB10936	CZJG00000000.1
	5535	CZJH01	Spain		chicken	Campylobacter jejuni	1656898	60	19	CC21		PRJEB10936	CZJH00000000.1
	5536	CZJI01	Spain		chicken	Campylobacter jejuni	1657714	73	47	CC21		PRJEB10936	CZJI00000000.1
	5537	CZJJ01	Spain		chicken	Campylobacter jejuni	1592069	71		CC206	118446	PRJNA1033694	JBBKTB000000000
	5538	CZJM01	Spain		chicken	Campylobacter jejuni	1666578	82	47	CC21		PRJEB10936	CZJM00000000.1
	5541	DFVF1099	N/A		chicken	Campylobacter jejuni	1733857	71	21	CC21		PRJNA41639	ADHK00000000.1
	5542	FBFY01	N/A		rabbit	Campylobacter jejuni	1632857	34	677	CC677		PRJEB11972	FBFY00000000.1
	5543	FBHK01	N/A		chicken	Campylobacter jejuni	1640425	30	48	CC48		PRJEB11972	FBHK00000000.1
	5544	FBHX01	N/A		chicken	Campylobacter jejuni	1643261	29	257	CC257		PRJEB11972	FBHX00000000.1
	5545	FBIA01	N/A		chicken	Campylobacter jejuni	1685510	56	574	CC574		PRJEB11972	FBIA00000000.1
	5546	FBIF01	N/A		chicken	Campylobacter jejuni	1648287	37	257	CC257		PRJEB11972	FBIF00000000.1
	5547	FBIT01	N/A		chicken	Campylobacter jejuni	1807125	117	8333	CC677		PRJNA1033694	JBBKGY000000000
	5548	FBJA01	N/A		chicken	Campylobacter jejuni	1809929	117	8333	CC677		PRJNA1033694	JBBKGX000000000
	5549	FBJN01	N/A		chicken	Campylobacter jejuni	1739994	52	262	CC21		PRJEB11972	FBJN00000000.1
	5550	FBML01	N/A		chicken	Campylobacter jejuni	1732455	31	262	CC21		PRJEB11972	FBML00000000.1
	5551	JL-CJHLIU1-1	China		chicken	Campylobacter jejuni	1808334	38	2274	CC607		PRJNA1033694	JBBKGW000000000
	5553	LMG_23210	N/A		chicken	Campylobacter jejuni	1764103	164	380	CC464		PRJNA1033694	JBBKGV000000000
	5555	LMG_23216	N/A		chicken	Campylobacter jejuni	1474288	121	4835	CC677		PRJNA1033694	JBBKGU000000000
	5556	LMG_23218	N/A		chicken	Campylobacter jejuni	1678928	106	48	CC48		PRJNA52905	AIOB00000000.1
	5557	LMG_23223	N/A		chicken	Campylobacter jejuni	1632500	105	791	CC353		PRJNA52907	AIOC00000000.1
	5558	LMG_23263	N/A		chicken	Campylobacter jejuni	1744709	172	3504	CC446		PRJNA1033694	JBBKGT000000000
	5559	LMG_23269	N/A		chicken	Campylobacter jejuni	1628395	124	4837	CC353		PRJNA1033694	JBBKGS000000000
	5560	MTVDSCj07	N/A		chicken	Campylobacter jejuni	1652714	1	8789	CC21	59452	PRJNA224116	NZ_CP017031
	5561	MTVDSCj13	N/A		chicken	Campylobacter jejuni	1684409	1	460	CC460	59453	PRJNA224116	NZ_CP017032
	5562	MTVDSCj16	N/A		chicken	Campylobacter jejuni	1785310	1	1911	CC353	59454	PRJNA224116	NZ_CP017033
	5563	MTVDSCj20	N/A		chicken	Campylobacter jejuni	1651739	1	8785	CC45	34101	PRJNA252963	NZ_CP008787
	5564	OD267	N/A		chicken	Campylobacter jejuni	1672837	1	50	CC21		PRJNA314911	NZ_CP014744
	5569	P110B	N/A		chicken	Campylobacter jejuni	1656341	29	474	CC48		PRJNA52015	AEIO00000000.1
	5570	P854	N/A		chicken	Campylobacter jejuni	1744857	185	573	CC573		PRJNA1033694	JBBKGR000000000
	5571	R14	N/A		chicken	Campylobacter jejuni	1795858	1	356	CC353	34114	PRJNA1033694	SAMN40569764
	5572	RB922	N/A		chicken	Campylobacter jejuni	1715324	156	21	CC21		PRJNA1033694	JBBKGQ000000000
	5573	RC009	UK		chicken	Campylobacter jejuni	1652204	144	132	CC508	51623	PRJEB9722	NZ_CYPY00000000.1
	5576	RC168	UK		chicken	Campylobacter jejuni	1724381	150	814	CC661	51640	PRJEB9722	CYQP00000000.1
	5577	RC169	UK		chicken	Campylobacter jejuni	1749705	177	814	CC661	51641	PRJNA1033694	JBBKTA000000000
	5583	RC270	UK		chicken	Campylobacter jejuni	1709082	140	814	CC661	51649	PRJEB9722	CYQY00000000.1
	5584	RC280	UK		chicken	Campylobacter jejuni	1798583	230	814	CC661	51650	PRJNA1033694	JBBKSZ000000000
	5585	RC317	UK		chicken	Campylobacter jejuni	1803068	203	814	CC661	51657	PRJNA1033694	JBBKSY000000000
	5586	RC427	UK		chicken	Campylobacter jejuni	1764690	157	814	CC661	51664	PRJNA1033694	JBBKSX000000000
	5587	RC429	UK		chicken	Campylobacter jejuni	1624399	140	45	CC45	51673	PRJEB9722	CYRQ00000000.1
	5588	RC507	UK		chicken	Campylobacter jejuni	1601385	128	52	CC52	51667	PRJEB9722	CYRT00000000.1
	5590	RC517	UK		chicken	Campylobacter jejuni	1701612	91	814	CC661	51669	PRJEB9722	CYRU00000000.1
	5591	RC526	UK		chicken	Campylobacter jejuni	1649318	146	814	CC661	51670	PRJEB9722	CYRW00000000.1
	5592	RM1285	N/A		chicken	Campylobacter jejuni	1635803	1	50	CC21	59451	PRJNA295067	SRS1068132
	5593	S3_	N/A		chicken	Campylobacter jejuni	1681364	1	354	CC354		PRJEB10936	ERS863656
	5594	T1-21	N/A		chicken	Campylobacter jejuni	1565978	1	3579	CC48		PRJNA1033694	SAMN40570113
	5595	WP2202	N/A		chicken	Campylobacter jejuni	1681907	1	50	CC21		PRJNA224116	NZ_CP014742.1
	5872	Camp_67c	UK	2016	chicken	Campylobacter jejuni	1834885	260		CC283		PRJNA352792	SRR8796669
	5876	Camp_71c	UK	2016	chicken	Campylobacter jejuni	1958382	308		CC283		PRJNA352792	SRR8796673
	5877	Camp_72c	UK	2016	chicken	Campylobacter jejuni	1704353	174		CC464		PRJNA352792	SRR8796670
	5878	Camp_74c	UK	2016	chicken	Campylobacter jejuni	1698501	101	5136	CC464		PRJNA352792	SRR8796671
	5879	Camp_76c	UK	2016	chicken	Campylobacter jejuni	1961481	607		CC283		PRJNA352792	SRR8796664
	5880	Camp_77c	UK	2016	chicken	Campylobacter jejuni	1600500	49	267	CC283		PRJNA352792	SRR8796665
	5881	Camp_78c	UK	2016	chicken	Campylobacter jejuni	1733490	94	5136	CC464		PRJNA352792	SRR8796799
	5882	Camp_79c	UK	2016	chicken	Campylobacter jejuni	1885833	463		CC283		PRJNA352792	SRR8796798
	5883	Camp_80c	UK	2016	chicken	Campylobacter jejuni	1717381	234		CC283		PRJNA352792	SRR8796801
	5884	Camp_81c	UK	2016	chicken	Campylobacter jejuni	1817453	188		CC49		PRJNA352792	SRR8796800
	5889	Camp_88c	UK	2016	chicken	Campylobacter jejuni	1657521	146	5483	CC49		PRJNA352792	SRR8796804
	5890	Camp_90c	UK	2016	chicken	Campylobacter jejuni	1802574	206		CC49		PRJNA352792	SRR8796797
	5899	Camp_100c	UK	2016	chicken	Campylobacter jejuni	1891562	411		CC354		PRJNA352792	SRR8796847
	5900	Camp_103c	UK	2016	chicken	Campylobacter jejuni	1527513	746		CC22		PRJNA352792	SRR8796848
	5901	Camp_106c	UK	2016	chicken	Campylobacter jejuni	1606850	156		CC22		PRJNA352792	SRR8796849
	5902	Camp_108c	UK	2016	chicken	Campylobacter jejuni	1617465	46	22	CC22		PRJNA352792	SRR8796600
	5903	Camp_109c	UK	2016	chicken	Campylobacter jejuni	1797804	420		CC22		PRJNA352792	SRR8796599
	5904	Camp_110c	UK	2016	chicken	Campylobacter jejuni	1694180	152		CC22		PRJNA352792	SRR8796598
	5910	Camp_117c	UK	2016	chicken	Campylobacter jejuni	1669986	59	354	CC354		PRJNA352792	SRR8796592
	5945	LE-31	UK	2016	chicken	Campylobacter jejuni	1693118	170		CC354		PRJNA352792	SRR8796738
	5950	LE-36	UK	2016	chicken	Campylobacter jejuni	1942519	715		CC45		PRJNA352792	SRR8796858
	5957	LE-43	UK	2016	chicken	Campylobacter jejuni	1581974	811		CC354		PRJNA352792	SRR8796850
	5961	LE-47	UK	2016	chicken	Campylobacter jejuni	1925681	546		CC45		PRJNA352792	SRR8796653
	5965	LE-51	UK	2016	chicken	Campylobacter jejuni	1840706	426		CC22		PRJNA352792	SRR8796649
	5966	LE-52	UK	2016	chicken	Campylobacter jejuni	1672505	209		CC22		PRJNA352792	SRR8796676
	5967	LE-53	UK	2016	chicken	Campylobacter jejuni	1470116	671		CC22		PRJNA352792	SRR8796675
	5970	LE-56	UK	2016	chicken	Campylobacter jejuni	1623957	91	22	CC22		PRJNA352792	SRR8796580
	5971	LE-57	UK	2016	chicken	Campylobacter jejuni	1609941	114	22	CC22		PRJNA352792	SRR8796577
	5972	LE-58	UK	2016	chicken	Campylobacter jejuni	1602350	295		CC22		PRJNA352792	SRR8796578
	5973	LE-59	UK	2016	chicken	Campylobacter jejuni	1914040	516		CC22		PRJNA352792	SRR8796575
	5974	LE-60	UK	2016	chicken	Campylobacter jejuni	1816717	331		CC22		PRJNA352792	SRR8796576
	5976	LE-62	UK	2016	chicken	Campylobacter jejuni	1884830	551		CC22		PRJNA352792	SRR8796574
	5977	LE-63	UK	2016	chicken	Campylobacter jejuni	1744068	319		CC22		PRJNA352792	SRR8796571
	5978	LE-64	UK	2016	chicken	Campylobacter jejuni	1636260	140	22	CC22		PRJNA352792	SRR8796572
	5980	LE-66	UK	2016	chicken	Campylobacter jejuni	1615372	75	22	CC22		PRJNA352792	SRR8796832
	5982	LE-68	UK	2016	chicken	Campylobacter jejuni	1299405	1007		CC283		PRJNA352792	SAMN40604314
	5986	LE-72	UK	2016	chicken	Campylobacter jejuni	1638845	106	48	CC48		PRJNA352792	SRR8796835
	6005	138	UK	2016	chicken	Campylobacter jejuni	1742923	212		CC443		PRJNA352792	SRR8796683
	6006	LE-92	UK	2016	chicken	Campylobacter jejuni	1047969	1102		CC283		PRJNA352792	SAMN40604315
	6008	LE-94	UK	2016	chicken	Campylobacter jejuni	1713623	262		CC283		PRJNA352792	SRR8796685
	6009	LE-95	UK	2016	chicken	Campylobacter jejuni	1588943	116		CC283		PRJNA352792	SRR8796684
	6010	LE-96	UK	2016	chicken	Campylobacter jejuni	1695545	446		CC283		PRJNA352792	SRR8796687
	6011	LE-97	UK	2016	chicken	Campylobacter jejuni	1659086	429		CC283		PRJNA352792	SRR8796686
	6018	LE-104	UK	2016	chicken	Campylobacter jejuni	1283306	867		CC283		PRJNA352792	SAMN40604316
	6024	LE-110	UK	2016	chicken	Campylobacter jejuni	1695167	247		CC283		PRJNA352792	SRR8796867
	6028	LE-114	UK	2016	chicken	Campylobacter jejuni	1834695	290		CC48		PRJNA352792	SRR8796863
	6041	LE-127	UK	2016	chicken	Campylobacter jejuni	1964993	654		CC48		PRJNA352792	SRR8796759
	6045	LE-131	UK	2016	chicken	Campylobacter jejuni	1745015	204		CC464		PRJNA352792	SRR8796557
	6056	153	UK	2016	chicken	Campylobacter jejuni	1687372	46	257	CC257		PRJNA352792	SRR8796812
	6059	156	UK	2016	chicken	Campylobacter jejuni	1669678	208		CC257		PRJNA352792	SRR8796810
	6060	157	UK	2016	chicken	Campylobacter jejuni	1699134	82	257	CC257		PRJNA352792	SRR8796811
	6061	158	UK	2016	chicken	Campylobacter jejuni	1909062	121		CC257		PRJNA352792	SRR8796808
	6063	163	UK	2016	chicken	Campylobacter jejuni	1904509	130		CC257		PRJNA352792	SRR8796816
	6065	165	UK	2016	chicken	Campylobacter jejuni	1885697	161		CC257		PRJNA352792	SRR8796780
	6066	167	UK	2016	chicken	Campylobacter jejuni	1979934	333		CC283		PRJNA352792	SRR8796781
	6069	171	UK	2016	chicken	Campylobacter jejuni	1855382	281		CC354		PRJNA352792	SRR8796776
	6070	172	UK	2016	chicken	Campylobacter jejuni	1925977	1161		CC433		PRJNA352792	SRR8796777
	6071	174	UK	2016	chicken	Campylobacter jejuni	1807055	331		CC464		PRJNA352792	SRR8796778
	6074	177	UK	2016	chicken	Campylobacter jejuni	1690949	59	257	CC257		PRJNA352792	SRR8796785
	6075	178	UK	2016	chicken	Campylobacter jejuni	1946073	499		CC464		PRJNA352792	SRR8796888
	6077	180	UK	2016	chicken	Campylobacter jejuni	1776421	83	5136	CC464		PRJNA352792	SRR8796886
	6078	182	UK	2016	chicken	Campylobacter jejuni	1844310	661		CC464		PRJNA352792	SRR8796885
	6079	183	UK	2016	chicken	Campylobacter jejuni	1904062	387		CC464		PRJNA352792	SRR8796892
	6080	184	UK	2016	chicken	Campylobacter jejuni	1917871	499		CC464		PRJNA352792	SRR8796891
	6094	202	UK	2016	chicken	Campylobacter jejuni	1413194	1029		CC677		PRJNA352792	SRR8796623
	6104	213	UK	2016	chicken	Campylobacter jejuni	1804727	539		CC49		PRJNA352792	SRR8796698
	6108	220	UK	2016	chicken	Campylobacter jejuni	1940697	249		CC49		PRJNA352792	SRR8796825
	6121	43c	UK	2016	chicken	Campylobacter jejuni	1784254	103	1489	CC354		PRJNA352792	SRR8796566
	6220	BC201101	UK	2015	chicken	Campylobacter jejuni	1706843	37	50	CC21		PRJNA529798	SRR13040387
	6221	BC202101	UK	2015	chicken	Campylobacter jejuni	1706465	44	50	CC21		PRJNA529798	SRR13040386
	6222	BC203101	UK	2015	chicken	Campylobacter jejuni	1706706	41	50	CC21		PRJNA529798	SRR13040354
	6223	BC204101	UK	2015	chicken	Campylobacter jejuni	1706453	41	50	CC21		PRJNA529798	SRR13040343
	6224	BC205101	UK	2015	chicken	Campylobacter jejuni	1705786	46	50	CC21		PRJNA529798	SRR13040332
	6225	BC206101	UK	2015	chicken	Campylobacter jejuni	1710432	55	50	CC21		PRJNA529798	SRR13040321
	6226	BC207101	UK	2015	chicken	Campylobacter jejuni	1706814	25	50	CC21		PRJNA529798	SRR13040310
	6227	BC208101	UK	2015	chicken	Campylobacter jejuni	1706502	36	50	CC21		PRJNA529798	SRR13040299
	6228	BC209101	UK	2015	chicken	Campylobacter jejuni	1706732	33	50	CC21		PRJNA529798	SRR13040288
	6229	BC210101	UK	2015	chicken	Campylobacter jejuni	1706574	33	50	CC21		PRJNA529798	SRR13040277
	6230	BC211101	UK	2015	chicken	Campylobacter jejuni	1706979	45	50	CC21		PRJNA529798	SRR13040385
	6231	BC212101	UK	2015	chicken	Campylobacter jejuni	1707112	30	50	CC21		PRJNA529798	SRR13040374
	6232	BC213101	UK	2015	chicken	Campylobacter jejuni	1706755	42	50	CC21		PRJNA529798	SRR13040363
	6233	BC214101	UK	2015	chicken	Campylobacter jejuni	1706484	41	50	CC21		PRJNA529798	SRR13040361
	6234	BC215101	UK	2015	chicken	Campylobacter jejuni	1706720	33	50	CC21		PRJNA529798	SRR13040360
	6235	BC216101	UK	2015	chicken	Campylobacter jejuni	1706856	35	50	CC21		PRJNA529798	SRR13040359
	6236	BC217101	UK	2015	chicken	Campylobacter jejuni	1706744	36	50	CC21		PRJNA529798	SRR13040358
	6237	BC218101	UK	2015	chicken	Campylobacter jejuni	1706631	38	50	CC21		PRJNA529798	SRR13040357
	6238	BC238101	UK	2015	chicken	Campylobacter jejuni	1706662	38	50	CC21		PRJNA529798	SRR13040356
	6240	BC240101	UK	2015	chicken	Campylobacter jejuni	1706281	48	50	CC21		PRJNA529798	SRR13040353
	6241	BC241101	UK	2015	chicken	Campylobacter jejuni	1707069	46	50	CC21		PRJNA529798	SRR13040352
	6242	BC242101	UK	2015	chicken	Campylobacter jejuni	1706600	45	50	CC21		PRJNA529798	SRR13040351
	6243	BC243101	UK	2015	chicken	Campylobacter jejuni	1659757	95	50	CC21		PRJNA529798	SRR13040350
	6244	BC244101	UK	2015	chicken	Campylobacter jejuni	1708111	48	50	CC21		PRJNA529798	SRR13040349
	6246	BC246101	UK	2015	chicken	Campylobacter jejuni	1706492	48	50	CC21		PRJNA529798	SRR13040347
	6247	BC247101	UK	2015	chicken	Campylobacter jejuni	1706838	52	50	CC21		PRJNA529798	SRR13040346
	6249	BC249101	UK	2015	chicken	Campylobacter jejuni	1716020	69	50	CC21		PRJNA529798	SRR13040344
	6251	BC251101	UK	2015	chicken	Campylobacter jejuni	1718825	81	50	CC21		PRJNA529798	SRR13040341
	6252	BC252101	UK	2015	chicken	Campylobacter jejuni	1706651	35	50	CC21		PRJNA529798	SRR13040340
	6253	BC253101	UK	2015	chicken	Campylobacter jejuni	1707293	30	50	CC21		PRJNA529798	SRR13040339
	6254	BC254101	UK	2015	chicken	Campylobacter jejuni	1706801	38	50	CC21		PRJNA529798	SRR13040338
	6255	BC255101	UK	2015	chicken	Campylobacter jejuni	1706353	49	50	CC21		PRJNA529798	SRR13040337
	6256	BC256101	UK	2015	chicken	Campylobacter jejuni	1706476	38	50	CC21		PRJNA529798	SRR13040336
	6257	BC257101	UK	2015	chicken	Campylobacter jejuni	1706927	33	50	CC21		PRJNA529798	SRR13040335
	6258	BC258101	UK	2015	chicken	Campylobacter jejuni	1706723	36	50	CC21		PRJNA529798	SRR13040334
	6259	BC259101	UK	2015	chicken	Campylobacter jejuni	1706278	51	50	CC21		PRJNA529798	SRR13040333
	6260	BC261101	UK	2015	chicken	Campylobacter jejuni	1740979	54	5136	CC464		PRJNA529798	SRR13040331
	6261	BC262101	UK	2015	chicken	Campylobacter jejuni	1706410	47	50	CC21		PRJNA529798	SRR13040330
	6262	BC263101	UK	2015	chicken	Campylobacter jejuni	1706650	43	50	CC21		PRJNA529798	SRR13040329
	6263	BC264101	UK	2015	chicken	Campylobacter jejuni	1735547	46	5136	CC464		PRJNA529798	SRR13040328
	6264	BC265190	UK	2015	chicken	Campylobacter jejuni	1741505	47	5136	CC464		PRJNA529798	SRR13040327
	6265	BC266190	UK	2015	chicken	Campylobacter jejuni	1741138	46	5136	CC464		PRJNA529798	SRR13040326
	6266	BC267190	UK	2015	chicken	Campylobacter jejuni	1741436	43	5136	CC464		PRJNA529798	SRR13040325
	6267	BC268190	UK	2015	chicken	Campylobacter jejuni	1741145	49	5136	CC464		PRJNA529798	SRR13040324
	6268	BC302101	UK	2015	chicken	Campylobacter jejuni	1706505	45	50	CC21		PRJNA529798	SRR13040323
	6269	BC201190	UK	2015	chicken	Campylobacter jejuni	1722650	115	50	CC21		PRJNA529798	SRR13040322
	6270	BC202190	UK	2015	chicken	Campylobacter jejuni	1707305	31	50	CC21		PRJNA529798	SRR13040320
	6271	BC203190	UK	2015	chicken	Campylobacter jejuni	1706763	38	50	CC21		PRJNA529798	SRR13040319
	6272	BC204190	UK	2015	chicken	Campylobacter jejuni	1706438	42	50	CC21		PRJNA529798	SRR13040318
	6273	BC205190	UK	2015	chicken	Campylobacter jejuni	1706317	47	50	CC21		PRJNA529798	SRR13040317
	6274	BC206190	UK	2015	chicken	Campylobacter jejuni	1707222	29	50	CC21		PRJNA529798	SRR13040316
	6275	BC207190	UK	2015	chicken	Campylobacter jejuni	1707097	32	50	CC21		PRJNA529798	SRR13040315
	6276	BC208190	UK	2015	chicken	Campylobacter jejuni	1706749	33	50	CC21		PRJNA529798	SRR13040314
	6277	BC209190	UK	2015	chicken	Campylobacter jejuni	1706568	34	50	CC21		PRJNA529798	SRR13040313
	6278	BC210190	UK	2015	chicken	Campylobacter jejuni	1707517	55	50	CC21		PRJNA529798	SRR13040312
	6279	BC211190	UK	2015	chicken	Campylobacter jejuni	1706377	43	50	CC21		PRJNA529798	SRR13040311
	6280	BC212190	UK	2015	chicken	Campylobacter jejuni	1717834	79	50	CC21		PRJNA529798	SRR13040309
	6281	BC213190	UK	2015	chicken	Campylobacter jejuni	1706731	44	50	CC21		PRJNA529798	SRR13040308
	6282	BC214190	UK	2015	chicken	Campylobacter jejuni	1708644	50	50	CC21		PRJNA529798	SRR13040307
	6283	BC215190	UK	2015	chicken	Campylobacter jejuni	1706703	33	50	CC21		PRJNA529798	SRR13040306
	6285	BC217190	UK	2015	chicken	Campylobacter jejuni	1706351	39	50	CC21		PRJNA529798	SRR13040304
	6287	BC219190	UK	2015	chicken	Campylobacter jejuni	1706393	50	50	CC21		PRJNA529798	SRR13040302
	6288	BC220190	UK	2015	chicken	Campylobacter jejuni	1706401	39	50	CC21		PRJNA529798	SRR13040301
	6289	BC221190	UK	2015	chicken	Campylobacter jejuni	1706170	42	50	CC21		PRJNA529798	SRR13040300
	6290	BC222190	UK	2015	chicken	Campylobacter jejuni	1706552	41	50	CC21		PRJNA529798	SRR13040298
	6291	BC223190	UK	2015	chicken	Campylobacter jejuni	1706630	40	50	CC21		PRJNA529798	SRR13040297
	6292	BC224190	UK	2015	chicken	Campylobacter jejuni	1700987	128	50	CC21		PRJNA529798	SRR13040296
	6293	BC225190	UK	2015	chicken	Campylobacter jejuni	1706424	46	50	CC21		PRJNA529798	SRR13040295
	6294	BC284190	UK	2015	chicken	Campylobacter jejuni	1741055	36	5136	CC464		PRJNA529798	SRR13040294
	6295	BC285190	UK	2015	chicken	Campylobacter jejuni	1706178	47	50	CC21		PRJNA529798	SRR13040293
	6296	BC286190	UK	2015	chicken	Campylobacter jejuni	1706520	51	50	CC21		PRJNA529798	SRR13040292
	6298	BC288190	UK	2015	chicken	Campylobacter jejuni	1706601	46	50	CC21		PRJNA529798	SRR13040290
	6299	BC289190	UK	2015	chicken	Campylobacter jejuni	1706305	44	50	CC21		PRJNA529798	SRR13040289
	6300	BC290190	UK	2015	chicken	Campylobacter jejuni	1706343	41	50	CC21		PRJNA529798	SRR13040287
	6301	BC291190	UK	2015	chicken	Campylobacter jejuni	1707027	41	50	CC21		PRJNA529798	SRR13040286
	6302	BC292190	UK	2015	chicken	Campylobacter jejuni	1706965	51	50	CC21		PRJNA529798	SRR13040285
	6303	BC293190	UK	2015	chicken	Campylobacter jejuni	1706285	48	50	CC21		PRJNA529798	SRR13040284
	6304	BC294190	UK	2015	chicken	Campylobacter jejuni	1702106	49	50	CC21		PRJNA529798	SRR13040283
	6305	BC295190	UK	2015	chicken	Campylobacter jejuni	1706424	47	50	CC21		PRJNA529798	SRR13040282
	6306	BC296190	UK	2015	chicken	Campylobacter jejuni	1707769	42	50	CC21		PRJNA529798	SRR13040281
	6307	BC219101	UK	2015	chicken	Campylobacter jejuni	1706696	40	50	CC21		PRJNA529798	SRR13040280
	6308	BC220101	UK	2015	chicken	Campylobacter jejuni	1706523	38	50	CC21		PRJNA529798	SRR13040279
	6309	BC221101	UK	2015	chicken	Campylobacter jejuni	1706758	38	50	CC21		PRJNA529798	SRR13040278
	6310	BC222101	UK	2015	chicken	Campylobacter jejuni	1741384	35	5136	CC464		PRJNA529798	SRR13040276
	6311	BC223101	UK	2015	chicken	Campylobacter jejuni	1741428	42	5136	CC464		PRJNA529798	SRR13040275
	6312	BC224101	UK	2015	chicken	Campylobacter jejuni	1741292	38	5136	CC464		PRJNA529798	SRR13040274
	6313	BC225101	UK	2015	chicken	Campylobacter jejuni	1741220	42	5136	CC464		PRJNA529798	SRR13040273
	6314	BC226101	UK	2015	chicken	Campylobacter jejuni	1742111	40	5136	CC464		PRJNA529798	SRR13040272
	6315	BC228101	UK	2015	chicken	Campylobacter jejuni	1740466	48	5136	CC464		PRJNA529798	SRR13040271
	6316	BC229101	UK	2015	chicken	Campylobacter jejuni	1741535	38	5136	CC464		PRJNA529798	SRR13040270
	6317	BC230101	UK	2015	chicken	Campylobacter jejuni	1742193	42	5136	CC464		PRJNA529798	SRR13040269
	6318	BC231101	UK	2015	chicken	Campylobacter jejuni	1741960	43	5136	CC464		PRJNA529798	SRR13040268
	6319	BC232101	UK	2015	chicken	Campylobacter jejuni	1741544	43	5136	CC464		PRJNA529798	SRR13040267
	6320	BC233101	UK	2015	chicken	Campylobacter jejuni	1741221	40	5136	CC464		PRJNA529798	SRR13040384
	6321	BC234101	UK	2015	chicken	Campylobacter jejuni	1740938	47	5136	CC464		PRJNA529798	SRR13040383
	6322	BC235101	UK	2015	chicken	Campylobacter jejuni	1741957	45	5136	CC464		PRJNA529798	SRR13040382
	6323	BC236101	UK	2015	chicken	Campylobacter jejuni	1740686	54	5136	CC464		PRJNA529798	SRR13040381
	6324	BC237101	UK	2015	chicken	Campylobacter jejuni	1740715	51	5136	CC464		PRJNA529798	SRR13040380
	6325	BC301101	UK	2015	chicken	Campylobacter jejuni	1741295	43	5136	CC464		PRJNA529798	SRR13040379
	6326	BC269190	UK	2015	chicken	Campylobacter jejuni	1706645	48	50	CC21		PRJNA529798	SRR13040378
	6327	BC270190	UK	2015	chicken	Campylobacter jejuni	1706781	37	50	CC21		PRJNA529798	SRR13040377
	6328	BC271190	UK	2015	chicken	Campylobacter jejuni	1706297	46	50	CC21		PRJNA529798	SRR13040376
	6329	BC272190	UK	2015	chicken	Campylobacter jejuni	1706261	47	50	CC21		PRJNA529798	SRR13040375
	6330	BC273190	UK	2015	chicken	Campylobacter jejuni	1706546	40	50	CC21		PRJNA529798	SRR13040373
	6331	BC274190	UK	2015	chicken	Campylobacter jejuni	1706510	40	50	CC21		PRJNA529798	SRR13040372
	6332	BC275190	UK	2015	chicken	Campylobacter jejuni	1741600	46	5136	CC464		PRJNA529798	SRR13040371
	6333	BC276190	UK	2015	chicken	Campylobacter jejuni	1741250	50	5136	CC464		PRJNA529798	SRR13040370
	6334	BC277190	UK	2015	chicken	Campylobacter jejuni	1741178	45	5136	CC464		PRJNA529798	SRR13040369
	6335	BC278190	UK	2015	chicken	Campylobacter jejuni	1741158	50	5136	CC464		PRJNA529798	SRR13040368
	6336	BC279190	UK	2015	chicken	Campylobacter jejuni	1729433	47	5136	CC464		PRJNA529798	SRR13040367
	6337	BC280190	UK	2015	chicken	Campylobacter jejuni	1741284	48	5136	CC464		PRJNA529798	SRR13040366
	6338	BC281190	UK	2015	chicken	Campylobacter jejuni	1741361	49	5136	CC464		PRJNA529798	SRR13040365
	6339	BC282190	UK	2015	chicken	Campylobacter jejuni	1706717	43	50	CC21		PRJNA529798	SRR13040364
	6340	BC303190	UK	2015	chicken	Campylobacter jejuni	1706481	45	50	CC21		PRJNA529798	SRR13040362
	6341	BC239101_ST21	UK	2015	chicken	Campylobacter jejuni	1713402	624		CC21		PRJNA1033694	JBBJGQ000000000
	6342	BC239101_ST464	UK	2015	chicken	Campylobacter jejuni	1765793	619		CC464		PRJNA1033694	JBBJGR000000000
	6343	BC245101_ST21	UK	2015	chicken	Campylobacter jejuni	1702518	677		CC21		PRJNA1033694	JBBJGS000000000
	6344	BC245101_ST464	UK	2015	chicken	Campylobacter jejuni	1721674	635		CC464		PRJNA1033694	JBBJGT000000000
	6345	BC248101_ST21	UK	2015	chicken	Campylobacter jejuni	1714625	653		CC21		PRJNA1033694	JBBJGU000000000
	6346	BC248101_ST464	UK	2015	chicken	Campylobacter jejuni	1733170	627		CC464		PRJNA1033694	JBBJGV000000000
	6347	BC250101_ST21	UK	2015	chicken	Campylobacter jejuni	1719432	614		CC21		PRJNA1033694	JBBJGW000000000
	6348	BC250101_ST464	UK	2015	chicken	Campylobacter jejuni	1750024	610		CC464		PRJNA1033694	JBBJGX000000000
	6349	BC216190_ST21	UK	2015	chicken	Campylobacter jejuni	1677261	634		CC21		PRJNA1033694	JBBJGY000000000
	6350	BC216190_ST464	UK	2015	chicken	Campylobacter jejuni	1712245	650		CC464		PRJNA1033694	JBBJGZ000000000
	6351	BC218190_ST21	UK	2015	chicken	Campylobacter jejuni	1688008	619		CC21		PRJNA1033694	JBBJHA000000000
	6352	BC218190_ST464	UK	2015	chicken	Campylobacter jejuni	1735018	638		CC464		PRJNA1033694	JBBJHB000000000
	6353	BC287190_ST21	UK	2015	chicken	Campylobacter jejuni	1695332	655		CC21		PRJNA1033694	JBBJHC000000000
	6354	BC287190_ST464	UK	2015	chicken	Campylobacter jejuni	1708714	620		CC464		PRJNA1033694	JBBJHD000000000
	6591	7947675	UK	2017	chicken	Campylobacter jejuni	1751305	70	122	CC206	118691	PRJNA1033694	JBBKSW000000000
	6592	7947677	UK	2017	chicken	Campylobacter jejuni	1748654	186	122	CC206		PRJNA1033694	JBBJHE000000000
	6593	7947667	UK	2017	chicken	Campylobacter jejuni	1749821	45	122	CC206	118693	PRJNA1033694	JBBKSV000000000
	6594	7947666	UK	2017	chicken	Campylobacter jejuni	1497859	851	122	CC206		PRJNA1033694	JBBJHF000000000
	6595	7947652	UK	2017	chicken	Campylobacter jejuni	1695814	67	4430	ST-4430	118711	PRJNA1033694	SAMN40569771
	6596	7947686	UK	2017	chicken	Campylobacter jejuni	1751511	61	122	CC206	118694	PRJNA1033694	JBBKSU000000000
	6597	7947671	UK	2017	chicken	Campylobacter jejuni	1668733	711	122	CC206		PRJNA1033694	JBBJHG000000000
	6598	7947676	UK	2017	chicken	Campylobacter jejuni	1633931	620	122	CC206		PRJNA1033694	JBBJHH000000000
	6599	7976688	UK	2017	chicken	Campylobacter jejuni	1729947	253	122	CC206		PRJNA1033694	JBBJHI000000000
	6600	7947646	UK	2017	chicken	Campylobacter jejuni	1679121	94	4430	ST-4430	118712	PRJNA1033694	SAMN40569773
	6601	7947673	UK	2017	chicken	Campylobacter jejuni	1696618	552	122	CC206		PRJNA1033694	JBBJHJ000000000
	6602	7947654	UK	2017	chicken	Campylobacter jejuni	1689140	52	4430	ST-4430	118713	PRJNA1033694	SAMN40569774
	6603	7947664	UK	2017	chicken	Campylobacter jejuni	1680129	86	4430	ST-4430	118714	PRJNA1033694	SAMN40569775
	6604	7947672	UK	2017	chicken	Campylobacter jejuni	1747728	95	122	CC206	118696	PRJNA1033694	JBBKST000000000
	6605	7947681	UK	2017	chicken	Campylobacter jejuni	1735461	187	122	CC206		PRJNA1033694	JBBJHK000000000
	6606	7947689	UK	2017	chicken	Campylobacter jejuni	1369594	1304		CC206		PRJNA1033694	SAMN40534219
	6607	7947670	UK	2017	chicken	Campylobacter jejuni	1753231	45	122	CC206	118698	PRJNA1033694	JBBKSS000000000
	6608	7947683	UK	2017	chicken	Campylobacter jejuni	1681254	553	122	CC206		PRJNA1033694	JBBJHL000000000
	6610	7947668	UK	2017	chicken	Campylobacter jejuni	1717006	235	122	CC206		PRJNA1033694	JBBJHM000000000
	6611	7947679	UK	2017	chicken	Campylobacter jejuni	1494573	1121	122	CC206		PRJNA1033694	JBBJHN000000000
	6612	7947636	UK	2017	chicken	Campylobacter jejuni	1742061	732	4430	ST-4430		PRJNA1033694	JBBJHO000000000
	6613	7947680	UK	2017	chicken	Campylobacter jejuni	1743253	88	122	CC206	118700	PRJNA1033694	JBBKSR000000000
	6614	7939290	UK	2017	chicken	Campylobacter jejuni	1649416	50	51	CC443	118691	PRJNA1033694	JBBKSQ000000000
	6615	7939278	UK	2017	chicken	Campylobacter jejuni	1741398	352	4430	ST-4430		PRJNA1033694	JBBJHP000000000
	6616	7939267	UK	2017	chicken	Campylobacter jejuni	1681804	95	990	CC257	118720	PRJNA1033694	JBBKSP000000000
	6617	7939230	UK	2017	chicken	Campylobacter jejuni	1684252	144	990	CC257	118721	PRJNA1033694	JBBKSO000000000
	6618	7939248	UK	2017	chicken	Campylobacter jejuni	1689333	36	990	CC257	118722	PRJNA1033694	JBBKSN000000000
	6619	7939222	UK	2017	chicken	Campylobacter jejuni	1690420	33	990	CC257	118723	PRJNA1033694	JBBKSM000000000
	6620	7939216	UK	2017	chicken	Campylobacter jejuni	1681511	109	990	CC257	118724	PRJNA1033694	JBBKSL000000000
	6621	7939256	UK	2017	chicken	Campylobacter jejuni	1585987	801		CC257		PRJNA1033694	JBBJHQ000000000
	6622	7939274	UK	2017	chicken	Campylobacter jejuni	1636955	191	51	CC443		PRJNA1033694	JBBJHR000000000
	6623	7939297	UK	2017	chicken	Campylobacter jejuni	1374534	1274	5799	CC443		PRJNA1033694	JBBJHS000000000
	6624	7939214	UK	2017	chicken	Campylobacter jejuni	1688293	44	990	CC257	118725	PRJNA1033694	JBBKSK000000000
	6625	7939275	UK	2017	chicken	Campylobacter jejuni	1630020	303	51	CC443		PRJNA1033694	JBBJHT000000000
	6626	7939280	UK	2017	chicken	Campylobacter jejuni	1638361	89	51	CC443	118694	PRJNA1033694	JBBKSJ000000000
	6627	7939218	UK	2017	chicken	Campylobacter jejuni	1668609	258	990	CC257		PRJNA1033694	JBBJHU000000000
	6628	7939234	UK	2017	chicken	Campylobacter jejuni	1660972	676	990	CC257		PRJNA1033694	JBBJHV000000000
	6629	7939215	UK	2017	chicken	Campylobacter jejuni	1684216	63	990	CC257	118727	PRJNA1033694	JBBKSI000000000
	6630	7939229	UK	2017	chicken	Campylobacter jejuni	1685662	92	990	CC257	118728	PRJNA1033694	SAMN40569788
	6631	7939252	UK	2017	chicken	Campylobacter jejuni	1681147	92	990	CC257	118729	PRJNA1033694	JBBKSH000000000
	6632	7939264	UK	2017	chicken	Campylobacter jejuni	1546376	704		CC257		PRJNA1033694	JBBJHW000000000
	6633	7939272	UK	2017	chicken	Campylobacter jejuni	1481891	841	51	CC443		PRJNA1033694	JBBJHX000000000
	6634	7939231	UK	2017	chicken	Campylobacter jejuni	1678442	93	990	CC257	118730	PRJNA1033694	JBBKSG000000000
	6635	7939213	UK	2017	chicken	Campylobacter jejuni	1657157	437	990	CC257		PRJNA1033694	JBBJHY000000000
	6636	7939227	UK	2017	chicken	Campylobacter jejuni	1666538	297	990	CC257		PRJNA1033694	JBBJHZ000000000
	6637	7939224	UK	2017	chicken	Campylobacter jejuni	1648812	401	990	CC257		PRJNA1033694	JBBJIA000000000
	6638	7939228	UK	2017	chicken	Campylobacter jejuni	1701429	134	990	CC257	118732	PRJNA1033694	JBBKSF000000000
	6639	7939232	UK	2017	chicken	Campylobacter jejuni	1686438	66	990	CC257	118733	PRJNA1033694	JBBKSE000000000
	6640	7939255	UK	2017	chicken	Campylobacter jejuni	1691930	71	990	CC257	118734	PRJNA1033694	JBBKSD000000000
	6641	7939289	UK	2017	chicken	Campylobacter jejuni	1402447	1245		ST-4430		PRJNA1033694	JBBJIB000000000
	6642	7939240	UK	2017	chicken	Campylobacter jejuni	1678861	211	990	CC257		PRJNA1033694	JBBJIC000000000
	6643	7939294	UK	2017	chicken	Campylobacter jejuni	1680563	127	51	CC443	118695	PRJNA1033694	JBBKSC000000000
	6644	7939299	UK	2017	chicken	Campylobacter jejuni	1644415	103	51	CC443	118696	PRJNA1033694	JBBKSB000000000
	6645	7939225	UK	2017	chicken	Campylobacter jejuni	1689329	90	990	CC257	118736	PRJNA1033694	JBBKSA000000000
	6646	7939251	UK	2017	chicken	Campylobacter jejuni	1406420	1138	990	CC257		PRJNA1033694	JBBJID000000000
	6647	7939291	UK	2017	chicken	Campylobacter jejuni	1691406	28	990	CC257	118737	PRJNA1033694	JBBKRZ000000000
	6648	7939236	UK	2017	chicken	Campylobacter jejuni	1690754	44	990	CC257	118738	PRJNA1033694	JBBKRY000000000
	6649	7939257	UK	2017	chicken	Campylobacter jejuni	1690627	31	990	CC257	118739	PRJNA1033694	JBBKRX000000000
	6650	7939266	UK	2017	chicken	Campylobacter jejuni	1694266	59	990	CC257	118740	PRJNA1033694	JBBKRW000000000
	6651	7939298	UK	2017	chicken	Campylobacter jejuni	1668325	244	4430	ST-4430		PRJNA1033694	JBBJIE000000000
	6652	7939217	UK	2017	chicken	Campylobacter jejuni	1304426	1187		CC257		PRJNA1033694	SAMN40534240
	6653	7916600	UK	2017	chicken	Campylobacter jejuni	1672032	141	990	CC257	118741	PRJNA1033694	JBBKRV000000000
	6654	7916601	UK	2017	chicken	Campylobacter jejuni	1710594	126	990	CC257	118742	PRJNA1033694	JBBKRU000000000
	6655	7916603	UK	2017	chicken	Campylobacter jejuni	1668950	229	990	CC257		PRJNA1033694	JBBJIF000000000
	6656	7916604	UK	2017	chicken	Campylobacter jejuni	1684382	108	990	CC257	118744	PRJNA1033694	JBBKRT000000000
	6657	7916605	UK	2017	chicken	Campylobacter jejuni	1692030	48	990	CC257	118745	PRJNA1033694	JBBKRS000000000
	6658	7916607	UK	2017	chicken	Campylobacter jejuni	1698684	77	990	CC257	118746	PRJNA1033694	JBBKRR000000000
	6659	7916608	UK	2017	chicken	Campylobacter jejuni	1749006	149	990	CC257	118747	PRJNA1033694	JBBKRQ000000000
	6660	7916609	UK	2017	chicken	Campylobacter jejuni	1687546	36	990	CC257	118748	PRJNA1033694	JBBKRP000000000
	6661	7916610	UK	2017	chicken	Campylobacter jejuni	1266497	1256		CC257		PRJNA1033694	SAMN40534242
	6662	7916611	UK	2017	chicken	Campylobacter jejuni	1644405	555	990	CC257		PRJNA1033694	SAMN40534243
	6663	7916612	UK	2017	chicken	Campylobacter jejuni	1687436	46	990	CC257	118749	PRJNA1033694	JBBKRO000000000
	6664	7916613	UK	2017	chicken	Campylobacter jejuni	1746782	217	990	CC257		PRJNA1033694	JBBJIG000000000
	6665	7916614	UK	2017	chicken	Campylobacter jejuni	1684828	73	990	CC257	118751	PRJNA1033694	JBBKRN000000000
	6666	7916615	UK	2017	chicken	Campylobacter jejuni	1798336	394	990	CC257	118752	PRJNA1033694	JBBKRM000000000
	6667	7916616	UK	2017	chicken	Campylobacter jejuni	1384781	1206	990	CC257		PRJNA1033694	SAMN40534245
	6668	7916617	UK	2017	chicken	Campylobacter jejuni	1765488	194	990	CC257	118753	PRJNA1033694	JBBKRL000000000
	6669	7916618	UK	2017	chicken	Campylobacter jejuni	1921127	479	990	CC257		PRJNA1033694	JBBJIH000000000
	6670	7916620	UK	2017	chicken	Campylobacter jejuni	1686969	67	990	CC257	118755	PRJNA1033694	JBBKRK000000000
	6671	7916621	UK	2017	chicken	Campylobacter jejuni	1688997	47	990	CC257	118756	PRJNA1033694	JBBKRJ000000000
	6672	7916623	UK	2017	chicken	Campylobacter jejuni	1603237	889	990	CC257		PRJNA1033694	SAMN40534247
	6674	7916626	UK	2017	chicken	Campylobacter jejuni	1510111	1034		CC257		PRJNA1033694	JBBJII000000000
	6675	7916627	UK	2017	chicken	Campylobacter jejuni	1761202	287	990	CC257	118757	PRJNA1033694	JBBKRI000000000
	6677	7916661	UK	2017	chicken	Campylobacter jejuni	1640885	88	51	CC443	118697	PRJNA1033694	JBBKRH000000000
	6678	7916662	UK	2017	chicken	Campylobacter jejuni	1616552	458	4430	ST-4430		PRJNA1033694	JBBJIJ000000000
	6679	7916663	UK	2017	chicken	Campylobacter jejuni	1639981	67	51	CC443	118698	PRJNA1033694	JBBKRG000000000
	6680	7916664	UK	2017	chicken	Campylobacter jejuni	1674408	88	51	CC443	118699	PRJNA1033694	JBBKRF000000000
	6681	7916665	UK	2017	chicken	Campylobacter jejuni	1647976	46	51	CC443	118700	PRJNA1033694	JBBKRE000000000
	6682	7916667	UK	2017	chicken	Campylobacter jejuni	1827208	486	51	CC443	118701	PRJNA1033694	SAMN40569819
	6683	7916668	UK	2017	chicken	Campylobacter jejuni	1681174	136	51	CC443	118702	PRJNA1033694	JBBKRD000000000
	6684	7916669	UK	2017	chicken	Campylobacter jejuni	1662849	140	51	CC443	118703	PRJNA1033694	JBBKRC000000000
	6685	7916670	UK	2017	chicken	Campylobacter jejuni	1639807	170	51	CC443		PRJNA1033694	JBBJIK000000000
	6686	7916671	UK	2017	chicken	Campylobacter jejuni	1512271	856		CC443		PRJNA1033694	JBBJIL000000000
	6687	7916674	UK	2017	chicken	Campylobacter jejuni	1677938	168		CC443	118705	PRJNA1033694	SAMN40569822
	6688	7916678	UK	2017	chicken	Campylobacter jejuni	1641589	74	51	CC443	118706	PRJNA1033694	JBBKRB000000000
	6690	7916682_2	UK	2017	chicken	Campylobacter jejuni	1258654	1098		CC443		PRJNA1033694	SAMN40534252
	6691	7916683	UK	2017	chicken	Campylobacter jejuni	1634365	144	51	CC443	118707	PRJNA1033694	JBBKRA000000000
	6692	7916685	UK	2017	chicken	Campylobacter jejuni	1623434	657		CC443		PRJNA1033694	JBBJIM000000000
	6693	7916686	UK	2017	chicken	Campylobacter jejuni	1634220	466	51	CC443		PRJNA1033694	JBBJIN000000000
	6694	7930861	UK	2017	chicken	Campylobacter jejuni	1861873	260	122	CC206	118701	PRJNA1033694	JBBKQZ000000000
	6695	7930862	UK	2017	chicken	Campylobacter jejuni	1984691	506	122	CC206		PRJNA1033694	SAMN40534255
	6696	7930863	UK	2017	chicken	Campylobacter jejuni	1773794	204	122	CC206	118703	PRJNA1033694	JBBKQY000000000
	6697	7930864	UK	2017	chicken	Campylobacter jejuni	1521791	851	122	CC206		PRJNA1033694	JBBJIO000000000
	6698	7930866	UK	2017	chicken	Campylobacter jejuni	1766768	62	122	CC206	118704	PRJNA1033694	JBBKQX000000000
	6699	7930868	UK	2017	chicken	Campylobacter jejuni	1644617	795		CC206		PRJNA1033694	JBBJIP000000000
	6700	7930869	UK	2017	chicken	Campylobacter jejuni	1776851	323	122	CC206		PRJNA1033694	JBBJIQ000000000
	6701	7930870	UK	2017	chicken	Campylobacter jejuni	1735379	136	122	CC206	118706	PRJNA1033694	JBBKQW000000000
	6702	7930872	UK	2017	chicken	Campylobacter jejuni	1898277	356	122	CC206	118707	PRJNA1033694	JBBKQV000000000
	6703	7930873	UK	2017	chicken	Campylobacter jejuni	1657085	721	1896	CC206		PRJNA1033694	JBBJIR000000000
	6704	7930874	UK	2017	chicken	Campylobacter jejuni	1735042	242	122	CC206		PRJNA1033694	JBBJIS000000000
	6705	7930875	UK	2017	chicken	Campylobacter jejuni	1758071	116	122	CC206	118709	PRJNA1033694	JBBKQU000000000
	6706	7930876	UK	2017	chicken	Campylobacter jejuni	1736501	167	122	CC206		PRJNA1033694	JBBJIT000000000
	6707	7930877	UK	2017	chicken	Campylobacter jejuni	1754377	63	122	CC206	118711	PRJNA1033694	JBBKQT000000000
	6708	7930878	UK	2017	chicken	Campylobacter jejuni	1673979	547	122	CC206		PRJNA1033694	JBBJIU000000000
	6709	7930879	UK	2017	chicken	Campylobacter jejuni	1746723	56	122	CC206	118712	PRJNA1033694	JBBKQS000000000
	6710	7930880	UK	2017	chicken	Campylobacter jejuni	1747186	45	122	CC206	118713	PRJNA1033694	JBBKQR000000000
	6711	7930881	UK	2017	chicken	Campylobacter jejuni	1744828	102	122	CC206	118714	PRJNA1033694	JBBKQQ000000000
	6712	7930882	UK	2017	chicken	Campylobacter jejuni	1228127	1287		CC206		PRJNA1033694	SAMN40534263
	6713	7930884	UK	2017	chicken	Campylobacter jejuni	1721946	395	122	CC206		PRJNA1033694	SAMN40534264
	6714	7930886	UK	2017	chicken	Campylobacter jejuni	1326564	1333		CC206		PRJNA1033694	SAMN40534265
	6715	7930887	UK	2017	chicken	Campylobacter jejuni	1321897	1229		CC206		PRJNA1033694	SAMN40534266
	6716	7930889	UK	2017	chicken	Campylobacter jejuni	1705830	490	122	CC206		PRJNA1033694	JBBJIV000000000
	6717	7939219	UK	2017	chicken	Campylobacter jejuni	1663553	232	990	CC257		PRJNA1033694	JBBJIW000000000
	6718	7939226	UK	2017	chicken	Campylobacter jejuni	1617292	510	990	CC257		PRJNA1033694	JBBJIX000000000
	6719	7939268	UK	2017	chicken	Campylobacter jejuni	1941076	1011	990	CC257		PRJNA1033694	SAMN40534270
	6720	7939276	UK	2017	chicken	Campylobacter jejuni	1677242	102	4430	ST-4430	118717	PRJNA1033694	SAMN40569835
	6721	7939281	UK	2017	chicken	Campylobacter jejuni	1691052	55	4430	ST-4430	118718	PRJNA1033694	SAMN40569836
	6722	7939284	UK	2017	chicken	Campylobacter jejuni	1639723	90	51	CC443	118708	PRJNA1033694	JBBKQP000000000
	6723	7939302	UK	2017	chicken	Campylobacter jejuni	1642813	102	51	CC443	118709	PRJNA1033694	JBBKQO000000000
	6724	7947651	UK	2017	chicken	Campylobacter jejuni	1751484	451	4430	ST-4430		PRJNA1033694	JBBJIY000000000
	6725	7947657	UK	2017	chicken	Campylobacter jejuni	1964831	586	4430	ST-4430		PRJNA1033694	JBBJIZ000000000
	6726	7947669	UK	2017	chicken	Campylobacter jejuni	1751559	215	122	CC206		PRJNA1033694	JBBJJA000000000
	6727	7947678	UK	2017	chicken	Campylobacter jejuni	1938118	555	122	CC206		PRJNA1033694	JBBJJB000000000
	6728	7947687	UK	2017	chicken	Campylobacter jejuni	1980079	456	122	CC206		PRJNA1033694	JBBJJC000000000
	6729	7947694	UK	2017	chicken	Campylobacter jejuni	1767398	227	122	CC206	118718	PRJNA1033694	JBBKQN000000000
	7617	S26_Egypt26	Egypt	2018	chicken	Campylobacter jejuni	1753298	74	354	CC354		PRJNA576513	SRR10257527
	7618	S27_Egypt27	Egypt	2018	chicken	Campylobacter jejuni	1750050	101	122	CC206		PRJNA576513	SRR10257525
	7632	Egypt24	Egypt	2017	chicken	Campylobacter jejuni	1744569	53	824	CC257		PRJNA576513	SRR10257529
	7633	Egypt25	Egypt	2018	chicken	Campylobacter jejuni	1759714	27	464	CC464		PRJNA576513	SRR10257528
	7634	Egypt26	Egypt	2018	chicken	Campylobacter jejuni	1705261	17	354	CC354		PRJNA576513	SRR10257527
	7635	Egypt27	Egypt	2018	chicken	Campylobacter jejuni	1653574	19	19	CC21		PRJNA576513	SRR10257525
	7636	Egypt28	Egypt	2017	chicken	Campylobacter jejuni	1787689	30	464	CC464		PRJNA576513	SRR10257524
	7712	Egypt03	Egypt	2018	chicken	Campylobacter jejuni	1690251	43	1519	CC21		PRJNA576513	SAMN13011819
	7713	Egypt05	Egypt	2018	chicken	Campylobacter jejuni	1671550	54	10073	CC433		PRJNA576513	SAMN13011820
	7714	Egypt06	Egypt	2018	chicken	Campylobacter jejuni	1670537	56	45	CC45		PRJNA576513	SAMN13011821
	7715	Egypt09	Egypt	2018	chicken	Campylobacter jejuni	1756243	119	8334	CC353		PRJNA576513	SAMN13011822
	7717	Egypt18	Egypt	2018	chicken	Campylobacter jejuni	1664296	56	19	CC21		PRJNA576513	SRR10257499
	7719	Egypt23	Egypt	2018	chicken	Campylobacter jejuni	1746229	34	305	CC574		PRJNA576513	SRR10257530
	7720	Egypt-1	Egypt	2018	chicken	Campylobacter jejuni	1744030	50	354	CC354		PRJNA576513	SRR10257502
	7721	Egypt-2	Egypt	2018	chicken	Campylobacter jejuni	1724126	35	122	CC206		PRJNA576513	SRR10257534
	7722	Egypt-4	Egypt	2018	chicken	Campylobacter jejuni	1672753	64	1519	CC21		PRJNA576513	SRR10257511
	7723	Egypt-7	Egypt	2017	chicken	Campylobacter jejuni	1766271	40	464	CC464		PRJNA576513	SRR10257475
	7724	Egypt-8	Egypt	2018	chicken	Campylobacter jejuni	1641770	23	48	CC48		PRJNA576513	SRR10257464
	7725	Egypt-10	Egypt	2017	chicken	Campylobacter jejuni	1617808	30	3769	CC21		PRJNA576513	SRR10257501
	7726	Egypt-11	Egypt	2017	chicken	Campylobacter jejuni	1767305	42	2274	CC607		PRJNA576513	SRR10257489
	7728	Egypt-13	Egypt	2018	chicken	Campylobacter jejuni	1705571	31	50	CC21		PRJNA576513	SRR10257467
	7731	Egypt-17	Egypt	2018	chicken	Campylobacter jejuni	1736337	46	50	CC21		PRJNA576513	SRR10257500
	7732	Egypt-20	Egypt	2017	chicken	Campylobacter jejuni	1666510	76	50	CC21		PRJNA576513	SRR10257533
	7733	Egypt-21	Egypt	2018	chicken	Campylobacter jejuni	1703433	37	50	CC21		PRJNA576513	SRR10257532
	7734	Egypt-22	Egypt	2018	chicken	Campylobacter jejuni	1676532	46	46	CC206		PRJNA576513	SRR10257531
	8054	B102	UK		chicken	Campylobacter jejuni	1765619	40	3738	CC460		PRJNA1033694	JBBKKG000000000
	8055	B121	UK		chicken	Campylobacter jejuni	1788896	44		CC353		PRJNA1033694	JBBKKF000000000
	8056	B125	UK		chicken	Campylobacter jejuni	1753780	42	3738	CC460		PRJNA1033694	JBBKKE000000000
	8057	B126	UK		chicken	Campylobacter jejuni	1772793	34	5	CC353		PRJNA1033694	JBBKKD000000000
	8058	B127	UK		chicken	Campylobacter jejuni	1791789	40		CC353		PRJNA1033694	JBBKKC000000000
	8059	B135	UK		chicken	Campylobacter jejuni	1723725	37	3745	CC460		PRJNA1033694	JBBKKB000000000
	8060	B142	Bangladesh		chicken	Campylobacter jejuni	1687564	25		CC353	110193	PRJNA1033694	JBBKQM000000000
	8104	PTC096B	New Zealand	2015	chicken	Campylobacter jejuni	1673380	57	6964	CC354	78837	PRJNA1033694	JBBKQL000000000
	8112	PTC014B	New Zealand	2015	chicken	Campylobacter jejuni	1689698	75	6964	CC354	78838	PRJNA1033694	JBBKQK000000000
	8113	15AR0721	New Zealand	2014	chicken	Campylobacter jejuni	1690394	113	6964	CC354	78843	PRJNA1033694	JBBKQJ000000000
	8115	PTC175a	New Zealand	2015	chicken	Campylobacter jejuni	1692322	59	6964	CC354	78840	PRJNA1033694	JBBKQI000000000
	8116	PTC013A	New Zealand	2015	chicken	Campylobacter jejuni	1692920	70	6964	CC354	78841	PRJNA1033694	JBBKQH000000000
	8117	P1467	New Zealand	2014	chicken	Campylobacter jejuni	1693958	137	6964	CC354	78749	PRJNA1033694	JBBKQG000000000
	8120	PTC018A	New Zealand	2015	chicken	Campylobacter jejuni	1695088	60	6964	CC354	78842	PRJNA1033694	JBBKQF000000000
	8121	P1466	New Zealand	2014	chicken	Campylobacter jejuni	1695569	99	6964	CC354	78748	PRJNA1033694	JBBKQE000000000
	8122	P1417	New Zealand	2014	chicken	Campylobacter jejuni	1695716	133	6964	CC354	70212	PRJNA1033694	SAMN40569849
	8123	PTC061A	New Zealand	2015	chicken	Campylobacter jejuni	1696569	63	6964	CC354	78839	PRJNA1033694	JBBKQD000000000
	8126	P1433	New Zealand	2014	chicken	Campylobacter jejuni	1698558	93	6964	CC354	78747	PRJNA1033694	JBBKQC000000000
	8129	P1416	New Zealand	2014	chicken	Campylobacter jejuni	1699075	96	6964	CC354	70211	PRJNA1033694	JBBKQB000000000
	8134	PTC195a	New Zealand	2015	chicken	Campylobacter jejuni	1704172	25	6964	CC354	78639	PRJNA1033694	JBBKQA000000000
	8136	P1501b	New Zealand	2015	chicken	Campylobacter jejuni	1704673	31	6964	CC354	70233	PRJNA1033694	JBBKPZ000000000
	8138	PTC180a	New Zealand	2015	chicken	Campylobacter jejuni	1704824	33	6964	CC354	78634	PRJNA1033694	JBBKPY000000000
	8139	PTC181b	New Zealand	2015	chicken	Campylobacter jejuni	1705101	34	6964	CC354	78635	PRJNA1033694	JBBKPX000000000
	8141	PTC178a	New Zealand	2015	chicken	Campylobacter jejuni	1705817	27	6964	CC354	78632	PRJNA1033694	JBBKPW000000000
	8142	PTC179a	New Zealand	2015	chicken	Campylobacter jejuni	1705904	32	6964	CC354	78633	PRJNA1033694	JBBKPV000000000
	8143	P1504a-sml	New Zealand	2015	chicken	Campylobacter jejuni	1706113	33	6964	CC354	70252	PRJNA1033694	JBBKPU000000000
	8144	P1500b	New Zealand	2015	chicken	Campylobacter jejuni	1706156	34	6964	CC354	70232	PRJNA1033694	JBBKPT000000000
	8145	PTC191a	New Zealand	2015	chicken	Campylobacter jejuni	1706265	33	6964	CC354	78636	PRJNA1033694	JBBKPS000000000
	8147	P1505b	New Zealand	2015	chicken	Campylobacter jejuni	1706587	24	6964	CC354	70253	PRJNA1033694	JBBKPR000000000
	8148	PTC192b	New Zealand	2015	chicken	Campylobacter jejuni	1706718	40	6964	CC354	78638	PRJNA1033694	JBBKPQ000000000
	8151	PTC195b	New Zealand	2015	chicken	Campylobacter jejuni	1707137	36	6964	CC354	78640	PRJNA1033694	JBBKPP000000000
	8156	PTC191b	New Zealand	2015	chicken	Campylobacter jejuni	1708714	40	6964	CC354	78637	PRJNA1033694	JBBKPO000000000
	8159	P1535a	New Zealand	2015	chicken	Campylobacter jejuni	1711468	44	6964	CC354	78631	PRJNA1033694	JBBKPN000000000
	8161	PTC036A	New Zealand	2015	chicken	Campylobacter jejuni	1713389	32	6964	CC354	78750	PRJNA1033694	JBBKPM000000000
	8167	PTC769a	New Zealand	2016	chicken	Campylobacter jejuni	1725869	47	6964	CC354	78826	PRJNA1033694	JBBKPL000000000
	8170	PTC847b	New Zealand	2016	chicken	Campylobacter jejuni	1731913	75	6964	CC354	78835	PRJNA1033694	JBBKPK000000000
	8172	PTC821b	New Zealand	2016	chicken	Campylobacter jejuni	1732047	69	6964	CC354	78832	PRJNA1033694	JBBKPJ000000000
	8174	PTC842b	New Zealand	2016	chicken	Campylobacter jejuni	1732105	68	6964	CC354	78834	PRJNA1033694	JBBKPI000000000
	8176	PTC743b	New Zealand	2016	chicken	Campylobacter jejuni	1732342	71	6964	CC354	78822	PRJNA1033694	JBBKPH000000000
	8177	PTC816b	New Zealand	2016	chicken	Campylobacter jejuni	1732971	72	6964	CC354	78831	PRJNA1033694	JBBKPG000000000
	8178	PTC753b	New Zealand	2016	chicken	Campylobacter jejuni	1733679	79	6964	CC354	78823	PRJNA1033694	JBBKPF000000000
	8179	PTC790b	New Zealand	2016	chicken	Campylobacter jejuni	1733918	62	6964	CC354	78829	PRJNA1033694	JBBKPE000000000
	8180	PTC774a	New Zealand	2016	chicken	Campylobacter jejuni	1734280	81	6964	CC354	78827	PRJNA1033694	JBBKPD000000000
	8181	PTC826b	New Zealand	2016	chicken	Campylobacter jejuni	1734940	78	6964	CC354	78833	PRJNA1033694	JBBKPC000000000
	8182	PTC764a	New Zealand	2016	chicken	Campylobacter jejuni	1734964	75	6964	CC354	78825	PRJNA1033694	JBBKPB000000000
	8183	PTC758b	New Zealand	2016	chicken	Campylobacter jejuni	1735984	87	6964	CC354	78824	PRJNA1033694	JBBKPA000000000
	8184	PTC852b	New Zealand	2016	chicken	Campylobacter jejuni	1736086	78	6964	CC354	78836	PRJNA1033694	JBBKOZ000000000
	8186	PTC734a	New Zealand	2016	chicken	Campylobacter jejuni	1737106	75	6964	CC354	78821	PRJNA1033694	JBBKOY000000000
	8187	PTC796b	New Zealand	2016	chicken	Campylobacter jejuni	1737258	66	6964	CC354	78830	PRJNA1033694	JBBKOX000000000
	8190	P1552b	New Zealand	2015	chicken	Campylobacter jejuni	1739215	56	6964	CC354	78641	PRJNA1033694	JBBKOW000000000
	8191	PTC201b	New Zealand	2015	chicken	Campylobacter jejuni	1740032	27	6964	CC354	78705	PRJNA1033694	JBBKOV000000000
	8193	PTC201a	New Zealand	2015	chicken	Campylobacter jejuni	1741626	75	6964	CC354	78704	PRJNA1033694	SAMN40569885
	8194	PTC784b	New Zealand	2016	chicken	Campylobacter jejuni	1741819	76	6964	CC354	78828	PRJNA1033694	JBBKOU000000000
	8196	P1548b	New Zealand	2015	chicken	Campylobacter jejuni	1745929	42	6964	CC354	70207	PRJNA1033694	JBBKOT000000000
	8204	PTC202b	New Zealand	2015	chicken	Campylobacter jejuni	1768299	85	6964	CC354	78733	PRJNA1033694	JBBKOS000000000
	8205	PTC153a	New Zealand	2015	chicken	Campylobacter jejuni	1770181	54	6964	CC354	78730	PRJNA1033694	JBBKOR000000000
	8206	PTC205a	New Zealand	2015	chicken	Campylobacter jejuni	1770550	82	6964	CC354	78714	PRJNA1033694	JBBKOQ000000000
	8208	PTC205b	New Zealand	2015	chicken	Campylobacter jejuni	1770800	56	6964	CC354	78715	PRJNA1033694	JBBKOP000000000
	8210	PTC297b	New Zealand	2015	chicken	Campylobacter jejuni	1771479	47	6964	CC354	78739	PRJNA1033694	JBBKOO000000000
	8211	PTC039A	New Zealand	2015	chicken	Campylobacter jejuni	1771713	65	6964	CC354	78711	PRJNA1033694	JBBKON000000000
	8212	PTC210a	New Zealand	2015	chicken	Campylobacter jejuni	1771775	80	6964	CC354	78717	PRJNA1033694	JBBKOM000000000
	8213	PTC803b	New Zealand	2016	chicken	Campylobacter jejuni	1771805	51	6964	CC354	78723	PRJNA1033694	JBBKOL000000000
	8214	PTC293a	New Zealand	2015	chicken	Campylobacter jejuni	1771829	51	6964	CC354	78738	PRJNA1033694	JBBKOK000000000
	8216	PTC156b	New Zealand	2015	chicken	Campylobacter jejuni	1772135	59	6964	CC354	78709	PRJNA1033694	JBBKOJ000000000
	8218	PTC803a	New Zealand	2016	chicken	Campylobacter jejuni	1772853	48	6964	CC354	78742	PRJNA1033694	JBBKOI000000000
	8219	PTC160a	New Zealand	2015	chicken	Campylobacter jejuni	1773090	61	6964	CC354	78731	PRJNA1033694	JBBKOH000000000
	8220	P1547e	New Zealand	2015	chicken	Campylobacter jejuni	1773386	66	6964	CC354	78710	PRJNA1033694	JBBKOG000000000
	8221	PTC160b	New Zealand	2015	chicken	Campylobacter jejuni	1773921	54	6964	CC354	78732	PRJNA1033694	JBBKOF000000000
	8222	PTC303a	New Zealand	2015	chicken	Campylobacter jejuni	1774083	66	6964	CC354	78721	PRJNA1033694	JBBKOE000000000
	8223	PTC071A	New Zealand	2015	chicken	Campylobacter jejuni	1774162	62	6964	CC354	70208	PRJNA1033694	JBBKOD000000000
	8224	PTC804b	New Zealand	2016	chicken	Campylobacter jejuni	1774206	53	6964	CC354	78743	PRJNA1033694	JBBKOC000000000
	8225	PTC806a	New Zealand	2016	chicken	Campylobacter jejuni	1774476	43	6964	CC354	78725	PRJNA1033694	JBBKOB000000000
	8226	PTC203b	New Zealand	2015	chicken	Campylobacter jejuni	1774478	64	6964	CC354	78734	PRJNA1033694	JBBKOA000000000
	8227	PTC072B	New Zealand	2015	chicken	Campylobacter jejuni	1774486	52	6964	CC354	70209	PRJNA1033694	JBBKNZ000000000
	8228	PTC208a	New Zealand	2015	chicken	Campylobacter jejuni	1774643	72	6964	CC354	78716	PRJNA1033694	JBBKNY000000000
	8229	PTC202a	New Zealand	2015	chicken	Campylobacter jejuni	1774669	50	6964	CC354	78713	PRJNA1033694	JBBKNX000000000
	8230	PTC805a	New Zealand	2016	chicken	Campylobacter jejuni	1775023	56	6964	CC354	78724	PRJNA1033694	JBBKNW000000000
	8231	PTC304a	New Zealand	2015	chicken	Campylobacter jejuni	1775187	62	6964	CC354	78722	PRJNA1033694	JBBKNV000000000
	8232	P1514f	New Zealand	2015	chicken	Campylobacter jejuni	1775322	64	6964	CC354	78706	PRJNA1033694	JBBKNU000000000
	8233	P1536e	New Zealand	2015	chicken	Campylobacter jejuni	1775456	59	6964	CC354	78728	PRJNA1033694	JBBKNT000000000
	8235	PTC299a	New Zealand	2015	chicken	Campylobacter jejuni	1775704	68	6964	CC354	78740	PRJNA1033694	JBBKNS000000000
	8237	PTC806b	New Zealand	2016	chicken	Campylobacter jejuni	1775972	57	6964	CC354	78726	PRJNA1033694	JBBKNR000000000
	8238	PTC265e	New Zealand	2015	chicken	Campylobacter jejuni	1776045	59	6964	CC354	78746	PRJNA1033694	JBBKNQ000000000
	8239	PTC209a	New Zealand	2015	chicken	Campylobacter jejuni	1776285	70	6964	CC354	78745	PRJNA1033694	JBBKNP000000000
	8240	P1516d	New Zealand	2015	chicken	Campylobacter jejuni	1776298	70	6964	CC354	78707	PRJNA1033694	JBBKNO000000000
	8241	PTC301a	New Zealand	2015	chicken	Campylobacter jejuni	1776348	63	6964	CC354	78719	PRJNA1033694	JBBKNN000000000
	8243	PTC209b	New Zealand	2015	chicken	Campylobacter jejuni	1776726	48	6964	CC354	78735	PRJNA1033694	JBBKNM000000000
	8244	PTC154b	New Zealand	2015	chicken	Campylobacter jejuni	1776745	58	6964	CC354	78744	PRJNA1033694	JBBKNL000000000
	8247	PTC807b	New Zealand	2016	chicken	Campylobacter jejuni	1777161	57	6964	CC354	78727	PRJNA1033694	JBBKNK000000000
	8248	PTC348a	New Zealand	2015	chicken	Campylobacter jejuni	1777166	87	6964	CC354	78784	PRJNA1033694	JBBKNJ000000000
	8249	PTC301b	New Zealand	2015	chicken	Campylobacter jejuni	1777239	44	6964	CC354	78720	PRJNA1033694	JBBKNI000000000
	8250	PTC293b	New Zealand	2015	chicken	Campylobacter jejuni	1777604	53	6964	CC354	78718	PRJNA1033694	JBBKNH000000000
	8251	PTC265f	New Zealand	2015	chicken	Campylobacter jejuni	1777681	65	6964	CC354	78737	PRJNA1033694	JBBKNG000000000
	8252	PTC302b	New Zealand	2015	chicken	Campylobacter jejuni	1777801	67	6964	CC354	78741	PRJNA1033694	JBBKNF000000000
	8254	P1522c	New Zealand	2015	chicken	Campylobacter jejuni	1778379	53	6964	CC354	70210	PRJNA1033694	JBBKNE000000000
	8255	PTC264e	New Zealand	2015	chicken	Campylobacter jejuni	1778395	72	6964	CC354	78736	PRJNA1033694	JBBKND000000000
	8257	PTC042A	New Zealand	2015	chicken	Campylobacter jejuni	1779177	63	6964	CC354	78708	PRJNA1033694	JBBKNC000000000
	8259	PTC043B	New Zealand	2015	chicken	Campylobacter jejuni	1779624	64	6964	CC354	78729	PRJNA1033694	JBBKNB000000000
	8261	PTC040B	New Zealand	2015	chicken	Campylobacter jejuni	1789321	132	6964	CC354	78712	PRJNA1033694	JBBKNA000000000
	8262	UoH4028	Finland	2003	chicken	Campylobacter jejuni	1664366	1	45	CC45	2681	PRJNA1033694	SAMN40569933
	8263	UoH4947	Finland	2003	chicken	Campylobacter jejuni	1652681	41	45	CC45	2682	PRJNA1033694	JBBKMZ000000000
	8264	UoH4948	Finland	2003	chicken	Campylobacter jejuni	1652133	42	45	CC45	2683	PRJNA1033694	JBBKMY000000000
	8265	UoH6237	Finland	2012	chicken	Campylobacter jejuni	1680260	44	45	CC45	2684	PRJNA1033694	JBBKMX000000000
	8266	UoH6236	Finland	2012	chicken	Campylobacter jejuni	1689314	55	45	CC45	2685	PRJNA1033694	JBBKMW000000000
	8267	UoH6538	Finland	2012	chicken	Campylobacter jejuni	1688170	49	45	CC45	2686	PRJNA1033694	JBBKMV000000000
	8268	UoH6541	Finland	2012	chicken	Campylobacter jejuni	1633886	48	45	CC45	2689	PRJNA1033694	JBBKMU000000000
	8269	UoH6498	Finland	2012	chicken	Campylobacter jejuni	1657603	38	45	CC45	2690	PRJNA1033694	JBBKMT000000000
	8270	UoH6497	Finland	2012	chicken	Campylobacter jejuni	1649611	45	45	CC45	2691	PRJNA1033694	JBBKMS000000000
	8309	Uoh_292R	Finland	2014	chicken	Campylobacter jejuni	1687370	46	7516	CC353	33977	PRJNA1033694	JBBKMR000000000
	8310	Uoh_306R	Finland	2014	chicken	Campylobacter jejuni	1757620	59	7845	CC353	33978	PRJNA1033694	JBBKMQ000000000
	8311	Uoh_Tossu-V	Finland	2014	chicken	Campylobacter jejuni	1648955	38	7846	CC45	33979	PRJNA1033694	JBBKMP000000000
	8328	6539	Finland	2012	chicken	Campylobacter jejuni	1618237	78	11	CC45	45968	PRJNA1033694	JBBKMO000000000
	8329	6542	Finland	2012	chicken	Campylobacter jejuni	1618470	78	11	CC45	45969	PRJNA1033694	JBBKMN000000000
	8330	6613	Finland	2012	chicken	Campylobacter jejuni	1619885	75	11	CC45	45970	PRJNA1033694	JBBKMM000000000
	8331	6673	Finland	2012	chicken	Campylobacter jejuni	1620344	74	11	CC45	45971	PRJNA1033694	JBBKML000000000
	8332	6675	Finland	2012	chicken	Campylobacter jejuni	1618168	79	11	CC45	45972	PRJNA1033694	JBBKMK000000000
	8333	6677	Finland	2012	chicken	Campylobacter jejuni	1619683	78	11	CC45	45973	PRJNA1033694	JBBKMJ000000000
	8334	6678	Finland	2012	chicken	Campylobacter jejuni	1617050	71	11	CC45	45974	PRJNA1033694	JBBKMI000000000
	8335	6679	Finland	2012	chicken	Campylobacter jejuni	1617906	78	11	CC45	45975	PRJNA1033694	JBBKMH000000000
	8336	6680	Finland	2012	chicken	Campylobacter jejuni	1615305	67	11	CC45	45976	PRJNA1033694	JBBKMG000000000
	8337	6970	Finland	2012	chicken	Campylobacter jejuni	1655438	71	11	CC45	45977	PRJNA1033694	JBBKMF000000000
	8338	6971	Finland	2012	chicken	Campylobacter jejuni	1658440	86	11	CC45	45978	PRJNA1033694	JBBKME000000000
	8339	J1	Finland	2012	chicken	Campylobacter jejuni	1615847	43	11	CC45	45979	PRJNA1033694	JBBKMD000000000
	8340	1994	Finland	2012	chicken	Campylobacter jejuni	1647849	67	45	CC45	45980	PRJNA1033694	JBBKMC000000000
	8341	1995	Finland	2012	chicken	Campylobacter jejuni	1648477	67	45	CC45	45981	PRJNA1033694	JBBKMB000000000
	8342	3488	Finland	2012	chicken	Campylobacter jejuni	1619633	82	45	CC45	45982	PRJNA1033694	JBBKMA000000000
	8343	5760	Finland	2012	chicken	Campylobacter jejuni	1618192	81	45	CC45	45983	PRJNA1033694	JBBKLZ000000000
	8344	5761	Finland	2012	chicken	Campylobacter jejuni	1613835	77	45	CC45	45984	PRJNA1033694	SAMN40569961
	8345	5762	Finland	2012	chicken	Campylobacter jejuni	1609100	74	45	CC45	45985	PRJNA1033694	JBBKLY000000000
	8346	5894	Finland	2012	chicken	Campylobacter jejuni	1662120	75	45	CC45	45986	PRJNA1033694	JBBKLX000000000
	8347	5913	Finland	2012	chicken	Campylobacter jejuni	1662095	74	45	CC45	45987	PRJNA1033694	JBBKLW000000000
	8348	6390	Finland	2012	chicken	Campylobacter jejuni	1699131	110	45	CC45	45995	PRJNA1033694	JBBKLV000000000
	8355	3960-08	Finland	2008	chicken	Campylobacter jejuni	1685861	90	45	CC45	47992	PRJNA1033694	JBBKLU000000000
	8356	2537-08	Finland	2008	chicken	Campylobacter jejuni	1650492	59	2219	CC45	47993	PRJNA1033694	JBBKLT000000000
	8454	211p	Israel	2008	chicken	Campylobacter jejuni	1794386	28	1359	CC21	76179	PRJNA1033694	JBBKLS000000000
	8456	210p	Israel	2008	chicken	Campylobacter jejuni	1794559	25	1359	CC21	76181	PRJNA1033694	JBBKLR000000000
	8461	94	Israel	2014	chicken	Campylobacter jejuni	1628250	23	50	CC21	76187	PRJNA1033694	JBBKLQ000000000
	8495	68a	Israel	2014	chicken	Campylobacter jejuni	1718151	14	50	CC21	76224	PRJNA1033694	JBBKLP000000000
	8523	31b	Israel	2014	chicken	Campylobacter jejuni	1679431	20	50	CC21	76254	PRJNA1033694	JBBKLO000000000
	8556	9lul	Israel	2015	chicken	Campylobacter jejuni	1720588	21	4057	CC574	76291	PRJNA1033694	JBBKLN000000000
	8557	119p	Israel	2008	chicken	Campylobacter jejuni	1737856	59	4057	CC574	76293	PRJNA1033694	JBBKLM000000000
	8571	95p	Israel	2008	chicken	Campylobacter jejuni	1720285	28	4057	CC574	76308	PRJNA1033694	JBBKLL000000000
	8585	191p	Israel	2008	chicken	Campylobacter jejuni	1725104	14	257	CC257	76324	PRJNA1033694	JBBKLK000000000
	8592	169p	Israel	2008	chicken	Campylobacter jejuni	1723922	21	257	CC257	76332	PRJNA1033694	JBBKLJ000000000
	8603	28	Israel	2014	chicken	Campylobacter jejuni	1617203	9	257	CC257	76343	PRJNA1033694	JBBKLI000000000
	8654	N42547	USA	2012	chicken	Campylobacter jejuni	1730271	55	22	CC22	47383	PRJNA1033694	JBBKLH000000000
	8671	N1630	USA	2004	chicken	Campylobacter jejuni	1692415	107		CC48	47404	PRJNA1033694	JBBKLG000000000
	8685	N534	USA	2004	chicken	Campylobacter jejuni	1723547	89	2109	CC45	47423	PRJNA1033694	JBBKLF000000000
	8694	N9016	USA	2006	chicken	Campylobacter jejuni	1686843	43	222	CC206	47439	PRJNA1033694	JBBKLE000000000
	8747	FSIS1607036	USA	2016	chicken	Campylobacter jejuni	1600407	66	9272	CC52	62037	PRJNA1033694	JBBKLD000000000
	8806	6497	Finland	2012	chicken	Campylobacter jejuni	1613175	55	45	CC45	46000	PRJNA1033694	JBBKLC000000000											Campylobacter jejuni		1613175	55	4	7	10	4	1	7	1	45	ST-45 complex
	8807	6498	Finland	2012	chicken	Campylobacter jejuni	1615550	68	45	CC45	46001	PRJNA1033694	SAMN40569985											Campylobacter jejuni		1615550	68	4	7	10	4	1	7	1	45	ST-45 complex
	8808	6538	Finland	2012	chicken	Campylobacter jejuni	1656761	80	45	CC45	46002	PRJNA1033694	JBBKLB000000000											Campylobacter jejuni		1656761	80	4	7	10	4	1	7	1	45	ST-45 complex
	8809	6540	Finland	2012	chicken	Campylobacter jejuni	1691295	94	45	CC45	46003	PRJNA1033694	JBBKLA000000000											Campylobacter jejuni		1691295	94	4	7	10	4	1	7	1	45	ST-45 complex
	8810	6541	Finland	2012	chicken	Campylobacter jejuni	1620055	76	45	CC45	46004	PRJNA1033694	SAMN40569988											Campylobacter jejuni		1620055	76	4	7	10	4	1	7	1	45	ST-45 complex
	8811	6543	Finland	2012	chicken	Campylobacter jejuni	1689187	87	45	CC45	46005	PRJNA1033694	JBBKKZ000000000											Campylobacter jejuni		1689187	87	4	7	10	4	1	7	1	45	ST-45 complex
	8812	6544	Finland	2012	chicken	Campylobacter jejuni	1661447	59	45	CC45	46006	PRJNA1033694	JBBKKY000000000											Campylobacter jejuni		1661447	59	4	7	10	4	1	7	1	45	ST-45 complex
	8813	6545	Finland	2012	chicken	Campylobacter jejuni	1660993	84	45	CC45	46007	PRJNA1033694	JBBKKX000000000
	9267	B121	UK		chicken	Campylobacter jejuni	1988626	821		CC353		PRJNA1033694	JBBKKA000000000
	9408	395	UK	2019	chicken	Campylobacter jejuni	1792361	93		CC607		PRJNA1033694	JBBKJZ000000000
	9409	396	UK	2019	chicken	Campylobacter jejuni	1806511	108		CC607		PRJNA1033694	JBBKJY000000000
	9410	397	UK	2019	chicken	Campylobacter jejuni	1812959	55		CC607		PRJNA1033694	JBBKJX000000000
	9411	398	UK	2019	chicken	Campylobacter jejuni	1835979	90		CC607		PRJNA1033694	JBBKJW000000000
	9412	399	UK	2019	chicken	Campylobacter jejuni	1771299	63		CC607		PRJNA1033694	JBBKJV000000000
	9413	400	UK	2019	chicken	Campylobacter jejuni	1773947	54		CC607		PRJNA1033694	JBBKJU000000000
	9414	401	UK	2019	chicken	Campylobacter jejuni	1777755	67		CC607		PRJNA1033694	JBBKJT000000000
	9415	402	UK	2019	chicken	Campylobacter jejuni	1776911	52		CC607		PRJNA1033694	JBBKJS000000000
	9416	403	UK	2019	chicken	Campylobacter jejuni	1846710	74		CC607		PRJNA1033694	JBBKJR000000000
	9417	404	UK	2019	chicken	Campylobacter jejuni	1848136	118		CC607		PRJNA1033694	JBBKJQ000000000
	9418	405	UK	2019	chicken	Campylobacter jejuni	1797385	89		CC607		PRJNA1033694	JBBKJP000000000
	9419	406	UK	2019	chicken	Campylobacter jejuni	1778481	53		CC607		PRJNA1033694	JBBKJO000000000
	9420	407	UK	2019	chicken	Campylobacter jejuni	1811594	62		CC607		PRJNA1033694	JBBKJN000000000
	9421	408	UK	2019	chicken	Campylobacter jejuni	1822280	93		CC607		PRJNA1033694	JBBKJM000000000
	9422	409	UK	2019	chicken	Campylobacter jejuni	1780697	70		CC607		PRJNA1033694	JBBKJL000000000
	9423	410	UK	2019	chicken	Campylobacter jejuni	1777056	49		CC607		PRJNA1033694	JBBKJK000000000
	9424	411	UK	2019	chicken	Campylobacter jejuni	1777743	53		CC607		PRJNA1033694	JBBKJJ000000000
	9425	413	UK	2019	chicken	Campylobacter jejuni	1780375	83	607	CC607		PRJNA1033694	JBBKJI000000000
	9426	414	UK	2019	chicken	Campylobacter jejuni	1772214	73		CC607		PRJNA1033694	JBBKJH000000000
	9427	415	UK	2019	chicken	Campylobacter jejuni	1777467	58		CC607		PRJNA1033694	JBBKJG000000000
	9428	416	UK	2019	chicken	Campylobacter jejuni	1774661	62		CC607		PRJNA1033694	JBBKJF000000000
	9429	417	UK	2019	chicken	Campylobacter jejuni	1774765	66		CC607		PRJNA1033694	JBBKJE000000000
	9430	500	UK	2019	chicken	Campylobacter jejuni	1746197	230		CC607		PRJNA1033694	JBBKJD000000000
	9431	501	UK	2019	chicken	Campylobacter jejuni	1801127	248		CC607		PRJNA1033694	JBBKJC000000000
	9434	504	UK	2019	chicken	Campylobacter jejuni	1799024	181		CC607		PRJNA1033694	JBBKJB000000000
	9435	505	UK	2019	chicken	Campylobacter jejuni	1774077	72		CC607		PRJNA1033694	JBBKJA000000000
	9436	506	UK	2019	chicken	Campylobacter jejuni	1755654	202		CC607		PRJNA1033694	JBBKIZ000000000
	9437	507	UK	2019	chicken	Campylobacter jejuni	1761157	62		CC607		PRJNA1033694	JBBKIY000000000
	9438	508	UK	2019	chicken	Campylobacter jejuni	1755413	80		CC607		PRJNA1033694	JBBKIX000000000
	9440	510	UK	2019	chicken	Campylobacter jejuni	1752983	102		CC607		PRJNA1033694	JBBKIW000000000
	9447	517	UK	2019	chicken	Campylobacter jejuni	1603585	65	3720	CC49		PRJNA1033694	JBBKIV000000000
	10455	10015853S34	UK	2018	chicken	Campylobacter jejuni	1127907		44	CC21		PRJNA1033694	SAMN40534080
	10458	10015883S06	UK	2018	chicken	Campylobacter jejuni	1594346		44	CC21		PRJNA1033694	JBBJDD000000000
	10461	10015899S11	UK	2018	chicken	Campylobacter jejuni	1037345		44	CC21		PRJNA1033694	SAMN40534082
	10462	10015900S41	UK	2018	chicken	Campylobacter jejuni	1031313			CC257		PRJNA1033694	SAMN40534083
	10463	10015903S49	UK	2018	chicken	Campylobacter coli	1434481		890	CC828		PRJNA1033694	JBBJDE000000000
	10464	10015907S52	UK	2018	chicken	Campylobacter jejuni	1632692		7735	ST-7735		PRJNA1033694	JBBJDF000000000
	10465	10015913S55	UK	2018	chicken	Campylobacter coli	1558597		890	CC828		PRJNA1033694	JBBJDG000000000
	10466	10015919S75	UK	2018	chicken	Campylobacter jejuni	1401356		7735	ST-7735		PRJNA1033694	JBBJDH000000000
	10467	1003993S64	UK	2018	chicken	Campylobacter jejuni	1682585			ST-7735		PRJNA1033694	JBBJDI000000000
	10468	10039979S70	UK	2018	chicken	Campylobacter jejuni	1371398		44	CC21		PRJNA1033694	JBBJDJ000000000
	10469	1003997S79	UK	2018	chicken	Campylobacter jejuni	1668278		44	CC21		PRJNA1033694	JBBJDK000000000
	10470	10039980S78	UK	2018	chicken	Campylobacter jejuni	1748787		44	CC21		PRJNA1033694	JBBJDL000000000
	10471	10039987S63	UK	2018	chicken	Campylobacter jejuni	1619744		51	CC443		PRJNA1033694	JBBJDM000000000
	10472	10039988S57	UK	2018	chicken	Campylobacter jejuni	1581471		51	CC443		PRJNA1033694	JBBJDN000000000
	10473	10039990S51	UK	2018	chicken	Campylobacter jejuni	1648251		44	CC21		PRJNA1033694	JBBJDO000000000
	10474	10039992S71	UK	2018	chicken	Campylobacter jejuni	1499740		44	CC21		PRJNA1033694	JBBJDP000000000
	10475	10039994S53	UK	2018	chicken	Campylobacter jejuni	1542150		44	CC21		PRJNA1033694	JBBJDQ000000000
	10476	10039996S62	UK	2018	chicken	Campylobacter jejuni	1602414			CC21		PRJNA1033694	JBBJDR000000000
	10477	1003999S50	UK	2018	chicken	Campylobacter jejuni	1401242		44	CC21		PRJNA1033694	JBBJDS000000000
	10478	10040000S58	UK	2018	chicken	Campylobacter jejuni	1173829			CC21		PRJNA1033694	SAMN40534099
	10479	10040008S56	UK	2018	chicken	Campylobacter jejuni	1564660			CC21		PRJNA1033694	JBBJDT000000000
	10480	10040010S65	UK	2018	chicken	Campylobacter jejuni	1244746		44	CC21		PRJNA1033694	SAMN40534101
	10481	10040016S59	UK	2018	chicken	Campylobacter jejuni	1206980			CC21		PRJNA1033694	SAMN40534102
	10482	10040017S77	UK	2018	chicken	Campylobacter jejuni	1453163		44	CC21		PRJNA1033694	JBBJDU000000000
	10483	10040020S67	UK	2018	chicken	Campylobacter jejuni	1638693		44	CC21		PRJNA1033694	JBBJDV000000000
	10484	10040025S66	UK	2018	chicken	Campylobacter jejuni	1709992		44	CC21		PRJNA1033694	JBBJDW000000000
	10485	10040028S68	UK	2018	chicken	Campylobacter jejuni	1658683		44	CC21		PRJNA1033694	JBBJDX000000000
	10486	10040032S61	UK	2018	chicken	Campylobacter jejuni	1070379			CC21		PRJNA1033694	SAMN40534107
	10487	10040033S69	UK	2018	chicken	Campylobacter jejuni	1679024		44	CC21		PRJNA1033694	JBBJDY000000000
	10488	10040035S54	UK	2018	chicken	Campylobacter jejuni	1737110		44	CC21		PRJNA1033694	JBBJDZ000000000
	10489	10040038S44	UK	2018	chicken	Campylobacter coli	1318667			CC828		PRJNA1033694	SAMN40534110
	10491	10040041S30	UK	2018	chicken	Campylobacter jejuni	1622096		7735	ST-7735		PRJNA1033694	JBBJEA000000000
	10494	10040045S21	UK	2018	chicken	Campylobacter coli	1185468			CC828		PRJNA1033694	SAMN40534112
	10495	10040046S32	UK	2018	chicken	Campylobacter coli	1445325		890	CC828		PRJNA1033694	JBBJEB000000000
	10498	10040051S04	UK	2018	chicken	Campylobacter coli	1651720		890	CC828		PRJNA1033694	JBBJEC000000000
	10503	10040059S16	UK	2018	chicken	Campylobacter coli	1533163		890	CC828		PRJNA1033694	JBBJED000000000
	10504	1004005S76	UK	2018	chicken	Campylobacter jejuni	1732185		44	CC21		PRJNA1033694	JBBJEE000000000
	10505	10040063S42	UK	2018	chicken	Campylobacter coli	1442893		890	CC828		PRJNA1033694	JBBJEF000000000
	10506	1004006S20	UK	2018	chicken	Campylobacter jejuni	1205320		44	CC21		PRJNA1033694	SAMN40534118
	10507	9837409S64	UK	2018	chicken	Campylobacter coli	1374553		2273	CC828		PRJNA1033694	JBBJEG000000000
	10508	9837410S60	UK	2018	chicken	Campylobacter jejuni	1408322		353	CC353		PRJNA1033694	JBBJEH000000000
	10509	9837413S59	UK	2018	chicken	Campylobacter jejuni	2740342			CC353		PRJNA1033694	SAMN40534121
	10510	9837414S62	UK	2018	chicken	Campylobacter coli	1439079		2273	CC828		PRJNA1033694	JBBJEI000000000
	10511	9837416S56	UK	2018	chicken	Campylobacter jejuni	1442369		353	CC353		PRJNA1033694	JBBJEJ000000000
	10512	9837417S94	UK	2018	chicken	Campylobacter coli	1561534		2273	CC828		PRJNA1033694	JBBJEK000000000
	10513	9837418S88	UK	2018	chicken	Campylobacter coli	1435570		2273	CC828		PRJNA1033694	JBBJEL000000000
	10514	9837421S72	UK	2018	chicken	Campylobacter jejuni	1451278		353	CC353		PRJNA1033694	JBBJEM000000000
	10515	9837423S70	UK	2018	chicken	Campylobacter coli	1508071		2273	CC828		PRJNA1033694	JBBJEN000000000
	10516	9837426S50	UK	2018	chicken	Campylobacter jejuni	1462259		353	CC353		PRJNA1033694	JBBJEO000000000
	10517	9837427S53	UK	2018	chicken	Campylobacter coli	1427681		2273	CC828		PRJNA1033694	JBBJEP000000000
	10518	9837429S58	UK	2018	chicken	Campylobacter jejuni	1521126		21	CC21		PRJNA1033694	JBBJEQ000000000
	10519	9837430S79	UK	2018	chicken	Campylobacter coli	1443819			CC828		PRJNA1033694	JBBJER000000000
	10520	9837432S54	UK	2018	chicken	Campylobacter coli	1464198		2273	CC828		PRJNA1033694	JBBJES000000000
	10521	9837433S80	UK	2018	chicken	Campylobacter coli	1404235		2273	CC828		PRJNA1033694	JBBJET000000000
	10522	9837436S87	UK	2018	chicken	Campylobacter coli	1538113		2273	CC828		PRJNA1033694	JBBJEU000000000
	10523	9837438S46	UK	2018	chicken	Campylobacter jejuni	1255148		353	CC353		PRJNA1033694	SAMN40534135
	10524	9837439S93	UK	2018	chicken	Campylobacter jejuni	1443346		353	CC353		PRJNA1033694	JBBJEV000000000
	10525	9837440S65	UK	2018	chicken	Campylobacter jejuni	1523148		353	CC353		PRJNA1033694	JBBJEW000000000
	10526	9837441S83	UK	2018	chicken	Campylobacter jejuni	1564895		353	CC353		PRJNA1033694	JBBJEX000000000
	10527	9837442S84	UK	2018	chicken	Campylobacter jejuni	1477220		353	CC353		PRJNA1033694	JBBJEY000000000
	10528	9837446S81	UK	2018	chicken	Campylobacter jejuni	1452212		353	CC353		PRJNA1033694	JBBJEZ000000000
	10529	9837448S76	UK	2018	chicken	Campylobacter jejuni	1536609		353	CC353		PRJNA1033694	JBBJFA000000000
	10530	9837449S74	UK	2018	chicken	Campylobacter jejuni	1449322		353	CC353		PRJNA1033694	JBBJFB000000000
	10531	9837450S95	UK	2018	chicken	Campylobacter coli	1475201		827	CC828		PRJNA1033694	JBBJFC000000000
	10532	9837451S91	UK	2018	chicken	Campylobacter coli	1552917		2273	CC828		PRJNA1033694	JBBJFD000000000
	10533	9837454S94	UK	2018	chicken	Campylobacter coli	1575380		827	CC828		PRJNA1033694	JBBJFE000000000
	10534	9837456S52	UK	2018	chicken	Campylobacter coli	1533086			CC828		PRJNA1033694	JBBJFF000000000
	10535	9837457S95	UK	2018	chicken	Campylobacter coli	1547813		827	CC828		PRJNA1033694	JBBJFG000000000
	10536	9837458S78	UK	2018	chicken	Campylobacter jejuni	1319243		353	CC353		PRJNA1033694	SAMN40534148
	10537	9837459S68	UK	2018	chicken	Campylobacter jejuni	1611236		353	CC353		PRJNA1033694	JBBJFH000000000
	10538	9837460S86	UK	2018	chicken	Campylobacter jejuni	1473546		353	CC353		PRJNA1033694	JBBJFI000000000
	10539	9837461S75	UK	2018	chicken	Campylobacter jejuni	1597224		353	CC353		PRJNA1033694	JBBJFJ000000000
	10540	9837462S77	UK	2018	chicken	Campylobacter jejuni	1539907		353	CC353		PRJNA1033694	JBBJFK000000000
	10542	9837465S63	UK	2018	chicken	Campylobacter coli	1566079		827	CC828		PRJNA1033694	JBBJFL000000000
	10543	9837467S93	UK	2018	chicken	Campylobacter jejuni	1674033		353	CC353		PRJNA1033694	JBBJFM000000000
	10544	9837469S92	UK	2018	chicken	Campylobacter jejuni	1464894		353	CC353		PRJNA1033694	JBBJFN000000000
	10545	9837471S90	UK	2018	chicken	Campylobacter coli	1526237		2273	CC828		PRJNA1033694	JBBJFO000000000
	10546	9837477S48	UK	2018	chicken	Campylobacter coli	1158001		827	CC828		PRJNA1033694	SAMN40534157
	10549	9837484S51	UK	2018	chicken	Campylobacter jejuni	1589101			CC353		PRJNA1033694	JBBJFP000000000
	10550	9837485S85	UK	2018	chicken	Campylobacter coli	1205014		827	CC828		PRJNA1033694	SAMN40534159
	10551	9837486S44	UK	2018	chicken	Campylobacter coli	1347623		827	CC828		PRJNA1033694	SAMN40534160
	10552	9837487S55	UK	2018	chicken	Campylobacter coli	1412327		2273	CC828		PRJNA1033694	JBBJFQ000000000
	10555	9837490S92	UK	2018	chicken	Campylobacter jejuni	1602126		353	CC353		PRJNA1033694	JBBJFR000000000
	10556	9837491S67	UK	2018	chicken	Campylobacter jejuni	2059089			CC353		PRJNA1033694	SAMN40534163
	10557	9837492S57	UK	2018	chicken	Campylobacter coli	1482747		827	CC828		PRJNA1033694	JBBJFS000000000
	10558	9837493S47	UK	2018	chicken	Campylobacter coli	1419501		827	CC828		PRJNA1033694	JBBJFT000000000
	10560	9837495S69	UK	2018	chicken	Campylobacter jejuni	1505867		353	CC353		PRJNA1033694	JBBJFU000000000
	10561	9837497S45	UK	2018	chicken	Campylobacter jejuni	1127920		353	CC353		PRJNA1033694	SAMN40534167
	10562	9853609S12	UK	2018	chicken	Campylobacter coli	1392141		2273	CC828		PRJNA1033694	JBBJFV000000000
	10563	9853672S28	UK	2018	chicken	Campylobacter coli	1359932		2273	CC828		PRJNA1033694	SAMN40534169
	10565	9853675S26	UK	2018	chicken	Campylobacter coli	1246706		2273	CC828		PRJNA1033694	SAMN40534170
	10566	9853676S23	UK	2018	chicken	Campylobacter coli	1467285		2273	CC828		PRJNA1033694	JBBJFW000000000
	10567	9853678S25	UK	2018	chicken	Campylobacter coli	1127221			CC828		PRJNA1033694	SAMN40534172
	10569	9853680S30	UK	2018	chicken	Campylobacter jejuni	1466704		353	CC353		PRJNA1033694	JBBJFX000000000
	10570	9853683S39	UK	2018	chicken	Campylobacter coli	1421140		2273	CC828		PRJNA1033694	JBBJFY000000000
	10571	9853691S29	UK	2018	chicken	Campylobacter coli	1561522		2273	CC828		PRJNA1033694	JBBJFZ000000000
	10572	9853694S21	UK	2018	chicken	Campylobacter coli	1347169		2273	CC828		PRJNA1033694	SAMN40534176
	10573	9853697S17	UK	2018	chicken	Campylobacter coli	1345114		2273	CC828		PRJNA1033694	SAMN40534177
	10574	9853700S27	UK	2018	chicken	Campylobacter jejuni	1569694		353	CC353		PRJNA1033694	JBBJGA000000000
	10575	9853701S31	UK	2018	chicken	Campylobacter jejuni	2077277			CC353		PRJNA1033694	SAMN40534179
	10576	9853702S40	UK	2018	chicken	Campylobacter jejuni	1487887		353	CC353		PRJNA1033694	JBBJGB000000000
	10579	9853708S33	UK	2018	chicken	Campylobacter coli	1534610		827	CC828		PRJNA1033694	JBBJGC000000000
	10580	9853709S20	UK	2018	chicken	Campylobacter jejuni	1384849		353	CC353		PRJNA1033694	JBBJGD000000000
	10581	9853710S35	UK	2018	chicken	Campylobacter coli	1576961		827	CC828		PRJNA1033694	JBBJGE000000000
	10582	9853711S19	UK	2018	chicken	Campylobacter coli	1658972		827	CC828		PRJNA1033694	JBBJGF000000000
	10583	9853712S03	UK	2018	chicken	Campylobacter coli	1536061		2273	CC828		PRJNA1033694	JBBJGG000000000
	10585	9853717S22	UK	2018	chicken	Campylobacter coli	1589538		827	CC828		PRJNA1033694	JBBJGH000000000
	10587	9853719S42	UK	2018	chicken	Campylobacter coli	1350458		827	CC828		PRJNA1033694	SAMN40534187
	10589	9853721S32	UK	2018	chicken	Campylobacter coli	1459825		827	CC828		PRJNA1033694	JBBJGI000000000
	10591	9853725S41	UK	2018	chicken	Campylobacter coli	1470500		827	CC828		PRJNA1033694	JBBJGJ000000000
	10592	9853733S36	UK	2018	chicken	Campylobacter coli	1430116		827	CC828		PRJNA1033694	JBBJGK000000000
	10593	9853735S04	UK	2018	chicken	Campylobacter coli	1277143		827	CC828		PRJNA1033694	SAMN40534191
	10595	9853749S07	UK	2018	chicken	Campylobacter jejuni	1356429			CC353		PRJNA1033694	SAMN40534192
	10596	9853750S10	UK	2018	chicken	Campylobacter jejuni	1452515		353	CC353		PRJNA1033694	JBBJGL000000000
	10597	9853751S08	UK	2018	chicken	Campylobacter coli	1487507		827	CC828		PRJNA1033694	JBBJGM000000000
	10598	9853753S09	UK	2018	chicken	Campylobacter coli	1524969		827	CC828		PRJNA1033694	JBBJGN000000000
	10599	9853757S34	UK	2018	chicken	Campylobacter jejuni	1545951			CC353		PRJNA1033694	JBBJGO000000000
	10695	F101_S72	UK	2018	chicken	Campylobacter jejuni	1490458	760	45	CC45		PRJNA1033694	JBBKIU000000000
	10696	F103_S74	UK	2018	chicken	Campylobacter jejuni	1656681	700	6594	CC45		PRJNA1033694	JBBKIT000000000
	10697	F105_S76	UK	2018	chicken	Campylobacter jejuni	1319880	1162	50	CC21		PRJNA1033694	SAMN40570048
	10698	F106_S77	UK	2018	chicken	Campylobacter jejuni	1503569	630	45	CC45		PRJNA1033694	JBBKIS000000000
	10699	F107_S78	UK	2018	chicken	Campylobacter jejuni	1386787	1188		CC433		PRJNA1033694	JBBKIR000000000
	10700	F109_S80	UK	2018	chicken	Campylobacter jejuni	1322335	1122	45	CC45		PRJNA1033694	SAMN40570051
	10701	F11_S11	UK	2018	chicken	Campylobacter jejuni	1621720	629	42	CC42		PRJNA1033694	JBBKIQ000000000
	10703	F111_S63	UK	2018	chicken	Campylobacter jejuni	1190181	1039	50	CC21		PRJNA1033694	SAMN40570053
	10704	F112_S64	UK	2018	chicken	Campylobacter jejuni	1418429	723	45	CC45		PRJNA1033694	JBBKIP000000000
	10707	F114_S66	UK	2018	chicken	Campylobacter jejuni	1347963	1008		CC21		PRJNA1033694	SAMN40570055
	10709	F12_S12	UK	2018	chicken	Campylobacter jejuni	1599539	363	42	CC42		PRJNA1033694	JBBKIO000000000
	10713	F13_S13	UK	2018	chicken	Campylobacter jejuni	1628736	766	10818	CC677		PRJNA1033694	JBBKIN000000000
	10715	F14_S14	UK	2018	chicken	Campylobacter jejuni	1586906	659	6594	CC45		PRJNA1033694	JBBKIM000000000
	10717	F15_S15	UK	2018	chicken	Campylobacter jejuni	1726389	978	1326	CC45		PRJNA1033694	JBBKIL000000000
	10729	F172_S91	UK	2018	chicken	Campylobacter jejuni	1389085	774	45	CC45		PRJNA1033694	JBBKIK000000000
	10730	F173_S92	UK	2018	chicken	Campylobacter jejuni	1590309	222	45	CC45		PRJNA1033694	JBBKIJ000000000
	10776	F229_S15	UK	2018	chicken	Campylobacter jejuni	1617659	863	19	CC21		PRJNA1033694	JBBKII000000000
	10822	F34_S34	UK	2018	chicken	Campylobacter jejuni	1613732	928		CC45		PRJNA1033694	JBBKIH000000000
	10856	F90_S61	UK	2018	chicken	Campylobacter jejuni	1625613	652	50	CC21		PRJNA1033694	JBBKIG000000000
	10857	F91_S62	UK	2018	chicken	Campylobacter jejuni	1511141	595	45	CC45		PRJNA1033694	JBBKIF000000000
	10858	F92_S63	UK	2018	chicken	Campylobacter jejuni	1508886	879	50	CC21		PRJNA1033694	JBBKIE000000000
	10859	F93_S64	UK	2018	chicken	Campylobacter jejuni	1624280	721	50	CC21		PRJNA1033694	JBBKID000000000
	10861	F95_S66	UK	2018	chicken	Campylobacter jejuni	1485516	826	45	CC45		PRJNA1033694	JBBKIC000000000
	10862	F96_S67	UK	2018	chicken	Campylobacter jejuni	1668117	646	6594	CC45		PRJNA1033694	JBBKIB000000000
	10863	F98_S69	UK	2018	chicken	Campylobacter jejuni	1595492	434	45	CC45		PRJNA1033694	JBBKIA000000000
	10864	F99_S70	UK	2018	chicken	Campylobacter jejuni	1517104	782	6594	CC45		PRJNA1033694	JBBKHZ000000000
	10920	F111	UK	2018	chicken	Campylobacter jejuni	1758911	53	50	CC21		PRJNA1033694	JBBKHY000000000
	10921	F114	UK	2018	chicken	Campylobacter jejuni	1757391	55	50	CC21		PRJNA1033694	JBBKHX000000000
	12152	C11	India	2014	chicken	Campylobacter jejuni	1676601	55	9207	CC49	108389	PRJNA1033694	JBBKKW000000000
	12158	C13	India	2014	chicken	Campylobacter jejuni	1680231	66	9207	CC49	108395	PRJNA1033694	JBBKKV000000000
	12168	C20	India	2014	chicken	Campylobacter jejuni	1664186	13	9207	CC49	108405	PRJNA1033694	JBBKKU000000000
	12170	C23	India	2014	chicken	Campylobacter jejuni	1725853	90	9207	CC49	108406	PRJNA1033694	JBBKKT000000000
	12171	C26	India	2014	chicken	Campylobacter jejuni	1671002	56	19	CC21	108407	PRJNA1033694	JBBKKS000000000
	12172	C29	India	2014	chicken	Campylobacter jejuni	1778381	112	9207	CC49	108408	PRJNA1033694	JBBKKR000000000
	12598	N42547	USA	2012	chicken	Campylobacter jejuni	1730271	55	222	CC206	47383	PRJNA1033694	JBBKKQ000000000
	12615	N51691	USA	2013	chicken	Campylobacter jejuni	1839311	99	2934	CC353	47400	PRJNA1033694	JBBKKP000000000
	12619	N1630	USA	2004	chicken	Campylobacter jejuni	1692415	107	6052	CC48	47404	PRJNA1033694	JBBKKO000000000
	12637	N51684	USA	2013	chicken	Campylobacter jejuni	1770967	71	7729	CC353	47422	PRJNA1033694	JBBKKN000000000
	12638	N534	USA	2004	chicken	Campylobacter jejuni	1723547	89	462	CC353	47423	PRJNA1033694	JBBKKM000000000
	12646	N279	USA	2004	chicken	Campylobacter jejuni	1780373	130	3510	CC353	47431	PRJNA1033694	JBBKKL000000000
	12654	N9016	USA	2006	chicken	Campylobacter jejuni	1686843	43	48	CC48	47439	PRJNA1033694	JBBKKK000000000
	12655	N9095	USA	2006	chicken	Campylobacter jejuni	1816453	68	8813	CC353	47440	PRJNA1033694	JBBKKJ000000000
	12658	N15870	USA	2009	chicken	Campylobacter jejuni	1700590	45	8177	CC433	47443	PRJNA1033694	JBBKKI000000000
	12685	N15262	USA	2007	chicken	Campylobacter jejuni	1727930	74	353	CC353	47556	PRJNA1033694	JBBKKH000000000
	13640	7916660	UK	2017		Campylobacter jejuni	1631501	169	51	CC443		PRJNA1033694	JBBJGP000000000
